# Supplementary material for: Global upper-atmospheric heating on Jupiter by the polar aurorae
Source: Nature. 2021 Aug 4;596(7870):54–7. doi: 10.1038/s41586-021-03706-w (PMC8338559; doi:10.1038/s41586-021-03706-w)
Supplement: Supplementary file 2 — Source Data Fig. 3 [file 41586_2021_3706_MOESM2_ESM.xlsx]

## Sheet: Sheet1
Planetocentric latitude	Temp. (K) 14 Apr 2016	dT (K) 14 Apr 2016	Temp. (K) 25 Jan 2017	dT (K) 25 Jan 2017
-89	897.207	50.7719	n/a	n/a
-87	897.207	50.8147	n/a	n/a
-85	878.281	54.9802	n/a	n/a
-83	910.324	74.9058	n/a	n/a
-81	973.538	63.8859	n/a	n/a
-79	1000.49	66.3253	n/a	n/a
-77	984.295	50.8232	n/a	n/a
-75	958.753	52.0406	n/a	n/a
-73	923.004	42.2953	n/a	n/a
-71	842.961	40.2837	n/a	n/a
-69	771.634	38.2894	n/a	n/a
-67	750.871	32.5284	n/a	n/a
-65	752.089	25.0856	n/a	n/a
-63	739.119	23.6201	n/a	n/a
-61	728.934	25.8906	n/a	n/a
-59	719.96	23.7832	n/a	n/a
-57	716.729	22.445	n/a	n/a
-55	709.694	19.9996	n/a	n/a
-53	710.844	20.1289	n/a	n/a
-51	706.367	20.0092	n/a	n/a
-49	699.82	18.3601	n/a	n/a
-47	694.693	15.1901	n/a	n/a
-45	681.527	12.8509	n/a	n/a
-43	681.087	13.5799	n/a	n/a
-41	667.672	12.9733	n/a	n/a
-39	666.551	13.6213	n/a	n/a
-37	652.406	13.2539	n/a	n/a
-35	640.229	12.8029	n/a	n/a
-33	626.478	13.0449	n/a	n/a
-31	614.835	12.6875	n/a	n/a
-29	612.82	11.5076	n/a	n/a
-27	611.482	10.8738	n/a	n/a
-25	604.305	9.79419	n/a	n/a
-23	597.037	10.771	n/a	n/a
-21	593.61	12.0144	n/a	n/a
-19	592.74	9.59151	659.087	11.7824
-17	584.978	10.1869	635.667	18.4292
-15	584.715	10.4004	640.864	17.3274
-13	585.512	10.2958	640.864	17.8214
-11	587.31	11.202	640.462	11.9992
-9	590.894	9.36275	640.678	9.24075
-7	586.734	9.978	634.228	9.62038
-5	588.165	10.5416	636.419	12.5098
-3	585.447	9.96347	635.3	12.1215
-1	579.94	13.1823	649.376	13.5944
0	587.28	12.5613	654.103	15.2785
2	579.063	11.3833	647.497	10.994
4	581.666	12.4857	648.553	11.6977
6	574.395	9.69106	651.875	10.4805
8	565.238	10.9326	649.7	9.23737
10	576.758	10.3281	659.085	10.4185
12	576.758	11.9598	650.943	12.4736
14	595.491	9.18087	657.863	8.28391
16	590.19	10.3284	661.733	10.3985
18	592.729	10.4343	675.008	11.7499
20	596.682	12.3193	677.056	11.7104
22	597.514	14.9536	680.772	13.2593
24	611.812	14.7711	688.698	12.235
26	618.236	12.72	695.909	15.0979
28	620.792	12.5392	712.2	15.6007
30	637.773	12.311	715.242	18.6632
32	625.932	11.4392	726.13	22.1673
34	640.135	13.0511	737.566	24.3119
36	644.076	13.1125	742.635	24.0933
38	666.207	16.6244	743.558	28.373
40	663.627	15.5484	750.195	30.5859
42	678.365	17.1239	756.443	34.9271
44	686.015	18.0732	773.484	38.1509
46	694.994	20.6357	787.046	39.167
48	713.437	22.6558	777.575	38.2192
50	738.17	26.0628	767.997	35.8281
52	754.373	30.5623	796.117	34.1445
54	765.044	29.4387	831.495	29.6003
56	779.399	35.2185	841.774	30.782
58	800.549	36.6565	866.129	34.9202
60	842.034	37.1823	884.694	37.179
62	860.805	38.4307	905.859	46.5885
64	895.519	38.5398	858.793	61.2737
66	861.396	40.1149	816.252	73.695
68	867.238	40.2675	816.252	74.3193
70	884.409	50.6981	838.678	74.3778
72	924.125	58.055	914.367	73.4884
74	933.392	57.6853	943.038	73.9308
76	935.346	67.0709	946.422	81.9797
78	927.223	54.5808	944.82	86.5217
80	896.761	56.6914	987.146	89.7001
82	919.698	65.1013	1009.51	82.1768
84	890.292	68.8129	1018.9	91.5612
86	890.292	59.0155	1018.9	102.563
88	890.292	59.0155	1018.9	102.563
