# Supplementary material for: Global upper-atmospheric heating on Jupiter by the polar aurorae
Source: Nature. 2021 Aug 4;596(7870):54–7. doi: 10.1038/s41586-021-03706-w (PMC8338559; doi:10.1038/s41586-021-03706-w)
Supplement: Supplementary file 3 — Source Data Extended Data Fig. 3 [file 41586_2021_3706_MOESM3_ESM.xlsx]

## Sheet: ED-Fig-3_2016_sw_model
year	month	day	hh:mm	density [/cc]	temperature [K]	radial velocity [km/s]	azimuthal velocity [km/s]	azimuthal component of interplanetary magnetic field [nT]	dynamic pressure [nPa]	Earth-Sun-Jupiter angle [deg]	input data index (0-1,1=none)
2016	3	1	00:00:00	0.21887	21180	410.17	-0.88752	0.37174	0.061496	-28.904	0
2016	3	1	01:00:00	0.21443	22004	409.85	-0.99299	0.36394	0.060152	-28.715	0
2016	3	1	02:00:00	0.20941	22461	409.02	-1.0595	0.35857	0.058508	-28.544	0
2016	3	1	03:00:00	0.20066	22965	408.01	-1.1089	0.35042	0.055786	-28.379	0
2016	3	1	04:00:00	0.18701	23580	406.85	-1.1487	0.3444	0.051696	-28.215	0
2016	3	1	05:00:00	0.17067	24387	405.73	-1.186	0.34271	0.046921	-28.051	0
2016	3	1	06:00:00	0.15233	25410	404.67	-1.2236	0.34466	0.04166	-27.885	0
2016	3	1	07:00:00	0.13217	26642	403.63	-1.2643	0.35116	0.035964	-27.747	0
2016	3	1	08:00:00	0.11581	27496	402.78	-1.3083	0.35999	0.031378	-27.695	0
2016	3	1	09:00:00	0.10284	28066	402.01	-1.3641	0.36868	0.027759	-27.685	0
2016	3	1	10:00:00	0.091728	28628	401.24	-1.4426	0.37621	0.024665	-27.682	0
2016	3	1	11:00:00	0.08218	29242	400.44	-1.555	0.38252	0.02201	-27.681	0
2016	3	1	12:00:00	0.07406	29905	399.62	-1.7137	0.38766	0.019754	-27.68	0
2016	3	1	13:00:00	0.067217	30600	398.79	-1.9329	0.39172	0.017855	-27.68	0
2016	3	1	14:00:00	0.061489	31313	397.95	-2.2293	0.39482	0.016264	-27.681	0
2016	3	1	15:00:00	0.056752	32032	397.11	-2.6182	0.39708	0.014948	-27.681	0
2016	3	1	16:00:00	0.05286	32739	396.26	-3.1176	0.39859	0.013863	-27.682	0
2016	3	1	17:00:00	0.049728	33389	395.41	-3.7206	0.39947	0.012986	-27.683	0
2016	3	1	18:00:00	0.047216	33950	394.55	-4.3652	0.39984	0.012276	-27.684	0
2016	3	1	19:00:00	0.045226	34422	393.7	-4.928	0.39978	0.011709	-27.685	0
2016	3	1	20:00:00	0.043636	34856	392.85	-5.4131	0.39926	0.011249	-27.687	0
2016	3	1	21:00:00	0.042389	35289	392	-5.819	0.39832	0.01088	-27.688	0
2016	3	1	22:00:00	0.041401	35735	391.15	-6.1538	0.39705	0.010581	-27.69	0
2016	3	1	23:00:00	0.040635	36114	390.31	-6.4227	0.39565	0.010341	-27.69	0
2016	3	2	00:00:00	0.04007	36392	389.46	-6.638	0.3941	0.010153	-27.691	0
2016	3	2	01:00:00	0.039702	36650	388.62	-6.8038	0.3923	0.010017	-27.691	0
2016	3	2	02:00:00	0.03945	37007	387.79	-6.9287	0.39005	0.0099105	-27.69	0
2016	3	2	03:00:00	0.039261	37487	386.97	-7.0179	0.38736	0.0098215	-27.688	0
2016	3	2	04:00:00	0.039155	38058	386.17	-7.0783	0.38416	0.0097544	-27.685	0
2016	3	2	05:00:00	0.039152	38742	385.38	-7.1149	0.38036	0.009714	-27.681	0
2016	3	2	06:00:00	0.039248	39598	384.62	-7.133	0.37583	0.0096993	-27.676	0
2016	3	2	07:00:00	0.039459	40454	383.88	-7.1374	0.37077	0.0097138	-27.67	0
2016	3	2	08:00:00	0.039819	41003	383.18	-7.1324	0.3656	0.0097667	-27.664	0
2016	3	2	09:00:00	0.040355	41102	382.52	-7.1221	0.3605	0.0098641	-27.657	0
2016	3	2	10:00:00	0.041083	40767	381.9	-7.1089	0.3554	0.01001	-27.649	0
2016	3	2	11:00:00	0.041947	40107	381.33	-7.0906	0.35011	0.01019	-27.641	0
2016	3	2	12:00:00	0.042786	39316	380.84	-7.0625	0.34442	0.010367	-27.633	0
2016	3	2	13:00:00	0.043512	38509	380.41	-7.0206	0.33809	0.010519	-27.625	0
2016	3	2	14:00:00	0.044151	37653	380.06	-6.9623	0.3313	0.010654	-27.616	0
2016	3	2	15:00:00	0.044737	36640	379.76	-6.8858	0.32444	0.010778	-27.607	0
2016	3	2	16:00:00	0.045286	35494	379.5	-6.7918	0.31762	0.010895	-27.598	0
2016	3	2	17:00:00	0.045822	34346	379.25	-6.6812	0.31086	0.011009	-27.589	0
2016	3	2	18:00:00	0.046377	33193	378.98	-6.5571	0.30449	0.011127	-27.58	0
2016	3	2	19:00:00	0.047012	32054	378.66	-6.4209	0.29872	0.01126	-27.572	0
2016	3	2	20:00:00	0.047743	30968	378.25	-6.2751	0.29378	0.01141	-27.563	0
2016	3	2	21:00:00	0.048575	29932	377.74	-6.1197	0.28968	0.011578	-27.553	0
2016	3	2	22:00:00	0.049541	28915	377.16	-5.958	0.2863	0.011772	-27.543	0
2016	3	2	23:00:00	0.05069	27873	376.52	-5.7898	0.28346	0.012003	-27.532	0
2016	3	3	00:00:00	0.051975	26835	375.82	-5.6173	0.28106	0.012262	-27.518	0
2016	3	3	01:00:00	0.053491	25744	375.1	-5.4405	0.27889	0.012571	-27.503	0
2016	3	3	02:00:00	0.055325	24568	374.36	-5.2643	0.27682	0.012951	-27.487	0
2016	3	3	03:00:00	0.057404	23342	373.6	-5.0855	0.27475	0.013383	-27.471	0
2016	3	3	04:00:00	0.059641	22111	372.83	-4.9048	0.27265	0.013847	-27.454	0
2016	3	3	05:00:00	0.062029	20882	372.05	-4.7195	0.2704	0.014341	-27.439	0
2016	3	3	06:00:00	0.064188	19783	371.26	-4.5272	0.26809	0.014777	-27.42	0
2016	3	3	07:00:00	0.066331	18702	370.42	-4.3102	0.26654	0.015201	-27.378	0
2016	3	3	08:00:00	0.068842	17736	369.62	-4.0544	0.26631	0.015708	-27.301	0
2016	3	3	09:00:00	0.07218	16905	369.14	-3.7669	0.26954	0.016427	-27.213	0
2016	3	3	10:00:00	0.076623	16148	369.07	-3.4499	0.27722	0.017431	-27.126	0
2016	3	3	11:00:00	0.081972	15452	369.21	-3.124	0.28842	0.018662	-27.042	0
2016	3	3	12:00:00	0.088252	14814	369.54	-2.808	0.30304	0.020127	-26.959	0
2016	3	3	13:00:00	0.094572	14090	369.62	-2.5068	0.31756	0.021578	-26.874	0
2016	3	3	14:00:00	0.099653	13277	369.31	-2.2183	0.32722	0.022698	-26.779	0
2016	3	3	15:00:00	0.10339	12623	368.58	-1.9498	0.33251	0.023457	-26.668	0
2016	3	3	16:00:00	0.11585	13317	370.23	-1.6938	0.36458	0.026565	-26.551	0
2016	3	3	17:00:00	0.18125	20144	382.79	-1.3823	0.55472	0.044733	-26.435	0
2016	3	3	18:00:00	0.2543	23259	392.92	-0.98004	0.75781	0.065599	-26.323	0
2016	3	3	19:00:00	0.28767	21568	393.88	-0.50099	0.8195	0.074531	-26.215	0
2016	3	3	20:00:00	0.302	20410	392.54	0.02646	0.81842	0.077709	-26.111	0
2016	3	3	21:00:00	0.31124	20154	390.84	0.35748	0.81002	0.079396	-26.011	0
2016	3	3	22:00:00	0.32653	21096	390.08	0.49178	0.81323	0.082972	-25.914	0
2016	3	3	23:00:00	0.35609	23611	390.78	0.50772	0.84092	0.090811	-25.82	0
2016	3	4	00:00:00	0.42706	28524	395.01	0.38569	0.94553	0.11131	-25.726	0
2016	3	4	01:00:00	0.48734	31669	397.21	0.19311	1.0332	0.12841	-25.538	0
2016	3	4	02:00:00	0.48803	30639	394.96	0.43986	1.0634	0.12714	-25.035	0
2016	3	4	03:00:00	0.46727	23971	391.89	1.4781	1.0993	0.11985	-24.646	0
2016	3	4	04:00:00	0.4257	15381	389.97	1.9521	1.1218	0.10812	-24.236	0
2016	3	4	05:00:00	0.36077	11775	388.95	2.0979	1.1063	0.091151	-23.824	0
2016	3	4	06:00:00	0.30991	11546	389.29	2.203	1.1113	0.078432	-23.402	0
2016	3	4	07:00:00	0.52654	101240	456.46	3.0616	2.7857	0.18331	-23.064	0
2016	3	4	08:00:00	0.42461	114370	468.37	5.2866	3.1229	0.15556	-22.77	0
2016	3	4	09:00:00	0.51698	123150	475.74	5.6253	3.1519	0.19561	-22.493	0
2016	3	4	10:00:00	0.78202	114550	480	4.5169	3.0571	0.30093	-22.23	0
2016	3	4	11:00:00	0.9331	108000	480.02	3.4978	2.9726	0.35905	-21.982	0
2016	3	4	12:00:00	1.1632	111450	483.15	3.0876	2.4299	0.45381	-21.749	0
2016	3	4	13:00:00	1.513	127810	488.22	2.8212	1.3171	0.60233	-21.53	0
2016	3	4	14:00:00	1.8589	140320	482.3	2.4795	0.16161	0.72207	-21.367	0
2016	3	4	15:00:00	1.8451	140240	479.16	1.9557	-0.7998	0.70763	-21.316	0
2016	3	4	16:00:00	1.656	138170	476.29	1.1237	-1.4449	0.62761	-21.292	0
2016	3	4	17:00:00	1.4214	137580	474.09	0.24781	-1.8572	0.53369	-21.276	0
2016	3	4	18:00:00	1.2574	137860	472.25	-0.29481	-2.0909	0.46838	-21.269	0
2016	3	4	19:00:00	1.1636	138220	470.5	-0.53236	-2.2132	0.43021	-21.269	0
2016	3	4	20:00:00	1.1189	138400	468.8	-0.58896	-2.2721	0.41069	-21.276	0
2016	3	4	21:00:00	1.1028	138410	467.12	-0.53599	-2.2973	0.40186	-21.286	0
2016	3	4	22:00:00	1.1011	138670	465.54	-0.29663	-2.2996	0.3985	-21.3	0
2016	3	4	23:00:00	1.1146	139410	464.04	0.29492	-2.2817	0.4008	-21.316	0
2016	3	5	00:00:00	1.1532	139750	462.45	1.2047	-2.2315	0.41186	-21.335	0
2016	3	5	01:00:00	1.231	139840	460.86	1.8804	-2.132	0.43658	-21.364	0
2016	3	5	02:00:00	1.3439	139560	459.21	2.3428	-1.9756	0.4732	-21.395	0
2016	3	5	03:00:00	1.4817	138980	457.45	2.641	-1.7572	0.51768	-21.424	0
2016	3	5	04:00:00	1.6211	138700	455.54	2.8117	-1.4737	0.5617	-21.452	0
2016	3	5	05:00:00	1.7403	139070	453.48	2.8921	-1.1245	0.59762	-21.478	0
2016	3	5	06:00:00	1.8265	139530	451.33	2.9168	-0.7081	0.62137	-21.505	0
2016	3	5	07:00:00	1.853	139350	449.57	2.9148	-0.23914	0.62545	-21.532	0
2016	3	5	08:00:00	1.8225	137800	447.88	2.891	0.24708	0.61056	-21.561	0
2016	3	5	09:00:00	1.7445	133760	445.92	2.81	0.67857	0.57941	-21.591	0
2016	3	5	10:00:00	1.6482	128270	444.1	2.6344	1.0526	0.54298	-21.623	0
2016	3	5	11:00:00	1.5358	122450	442.31	2.3238	1.3548	0.5019	-21.655	0
2016	3	5	12:00:00	1.4013	118140	440.39	1.8291	1.5802	0.45401	-21.688	0
2016	3	5	13:00:00	1.2501	116930	438.38	1.0837	1.7379	0.40126	-21.721	0
2016	3	5	14:00:00	1.1273	117460	436.58	0.015933	1.8523	0.35884	-21.751	0
2016	3	5	15:00:00	1.0331	121560	435.32	-1.31	1.9345	0.32699	-21.777	0
2016	3	5	16:00:00	0.961	127470	434.36	-2.4041	1.9979	0.30282	-21.799	0
2016	3	5	17:00:00	0.91238	132500	433.37	-3.257	2.0472	0.28619	-21.821	0
2016	3	5	18:00:00	0.88277	136360	432.18	-3.8665	2.0712	0.27539	-21.843	0
2016	3	5	19:00:00	0.86016	140600	430.69	-4.2603	2.0659	0.2665	-21.867	0
2016	3	5	20:00:00	0.83465	146300	428.68	-4.4792	2.0275	0.25621	-21.892	0
2016	3	5	21:00:00	0.8064	153180	426.08	-4.5731	1.9539	0.24452	-21.918	0
2016	3	5	22:00:00	0.78625	161570	423.56	-4.5927	1.8639	0.23559	-21.946	0
2016	3	5	23:00:00	0.77228	167610	421.15	-4.5793	1.7865	0.22879	-21.977	0
2016	3	6	00:00:00	0.76194	171260	418.82	-4.5081	1.7251	0.22323	-22.009	0
2016	3	6	01:00:00	0.75294	173350	416.69	-4.3261	1.6878	0.21836	-22.043	0
2016	3	6	02:00:00	0.74933	175180	415.27	-3.9855	1.6799	0.21582	-22.079	0
2016	3	6	03:00:00	0.75526	177580	414.93	-3.4451	1.708	0.21717	-22.116	0
2016	3	6	04:00:00	0.7729	180420	415.81	-2.7183	1.7817	0.2232	-22.153	0
2016	3	6	05:00:00	0.80539	182130	418.24	-2.0197	1.9262	0.23529	-22.192	0
2016	3	6	06:00:00	0.80238	180870	419.32	-1.5521	2.078	0.23561	-22.232	0
2016	3	6	07:00:00	0.77163	176520	418.74	-1.2708	2.1867	0.22598	-22.272	0
2016	3	6	08:00:00	0.71801	172680	416.92	-1.1349	2.252	0.20851	-22.312	0
2016	3	6	09:00:00	0.65447	171510	414.44	-1.0918	2.2804	0.18779	-22.351	0
2016	3	6	10:00:00	0.59777	172800	411.74	-1.1002	2.2791	0.16926	-22.389	0
2016	3	6	11:00:00	0.55562	173430	409.01	-1.176	2.262	0.15524	-22.425	0
2016	3	6	12:00:00	0.52666	172840	406.08	-1.3733	2.2293	0.14506	-22.458	0
2016	3	6	13:00:00	0.5051	171460	403.11	-1.521	2.188	0.1371	-22.488	0
2016	3	6	14:00:00	0.48652	170350	400.08	-1.6024	2.1397	0.13007	-22.512	0
2016	3	6	15:00:00	0.4688	171140	396.97	-1.631	2.0835	0.1234	-22.528	0
2016	3	6	16:00:00	0.4515	174570	393.89	-1.628	2.0204	0.11701	-22.533	0
2016	3	6	17:00:00	0.43386	181420	391.01	-1.5878	1.9528	0.11079	-22.528	0
2016	3	6	18:00:00	0.41335	195880	388.42	-1.4674	1.875	0.10416	-22.52	0
2016	3	6	19:00:00	0.38829	223740	386.24	-1.2349	1.776	0.096752	-22.516	0
2016	3	6	20:00:00	0.36353	264270	384.73	-0.88964	1.6605	0.089864	-22.518	0
2016	3	6	21:00:00	0.34736	305770	383.96	-0.45257	1.5553	0.085522	-22.524	0
2016	3	6	22:00:00	0.34222	339460	383.74	-0.023196	1.4738	0.084157	-22.528	0
2016	3	6	23:00:00	0.34289	369220	383.79	0.28313	1.3981	0.084346	-22.528	0
2016	3	7	00:00:00	0.35851	394750	383.73	0.44051	1.2573	0.088158	-22.398	0
2016	3	7	01:00:00	0.30166	444340	392.23	0.088316	0.8299	0.077461	-21.438	0
2016	3	7	02:00:00	0.22881	509530	397.37	-1.5379	0.6102	0.060337	-20.526	0
2016	3	7	03:00:00	0.24339	469210	395.22	-3.8152	-0.39577	0.063434	-19.742	0
2016	3	7	04:00:00	0.045889	24592	523.06	-4.9686	-0.081353	0.020963	-19.125	0
2016	3	7	05:00:00	0.045619	19177	520.54	-5.3584	-0.061734	0.020645	-18.625	0
2016	3	7	06:00:00	0.044054	17858	518.76	-5.4967	-0.043835	0.019801	-18.245	0
2016	3	7	07:00:00	0.040533	17127	517.82	-5.5163	-0.022487	0.018153	-17.916	0
2016	3	7	08:00:00	0.039276	16676	516.52	-5.4939	-0.00092546	0.017501	-17.605	0
2016	3	7	09:00:00	0.039396	16338	514.87	-5.4395	0.026981	0.017442	-17.31	0
2016	3	7	10:00:00	0.039006	15839	513.45	-5.3364	0.050381	0.017175	-17.155	0
2016	3	7	11:00:00	0.0388	15325	512.35	-5.2253	0.063971	0.017011	-17.14	0
2016	3	7	12:00:00	0.038752	14857	511.23	-5.1002	0.074936	0.016915	-17.129	0
2016	3	7	13:00:00	0.038772	14469	510.06	-4.9949	0.083476	0.016847	-17.118	0
2016	3	7	14:00:00	0.038874	14168	508.8	-4.9138	0.089784	0.016808	-17.106	0
2016	3	7	15:00:00	0.039077	13893	507.54	-4.8554	0.093801	0.016812	-17.094	0
2016	3	7	16:00:00	0.039069	13677	506.31	-4.8158	0.095705	0.016728	-17.082	0
2016	3	7	17:00:00	0.038877	13419	505.13	-4.791	0.096109	0.016567	-17.07	0
2016	3	7	18:00:00	0.038556	13009	503.98	-4.7757	0.095708	0.016357	-17.06	0
2016	3	7	19:00:00	0.038009	12542	502.89	-4.7654	0.094567	0.016055	-17.049	0
2016	3	7	20:00:00	0.037201	12184	501.86	-4.7615	0.091767	0.015649	-17.039	0
2016	3	7	21:00:00	0.036329	11836	500.96	-4.7737	0.087497	0.015227	-17.029	0
2016	3	7	22:00:00	0.035273	11444	500.15	-4.8125	0.083605	0.014737	-17.019	0
2016	3	7	23:00:00	0.033853	11089	499.41	-4.8855	0.080468	0.014102	-17.009	0
2016	3	8	00:00:00	0.032362	10854	498.7	-4.9998	0.0779	0.013442	-17	0
2016	3	8	01:00:00	0.031008	10734	497.99	-5.1562	0.075793	0.012844	-16.99	0
2016	3	8	02:00:00	0.029707	10786	497.24	-5.361	0.074025	0.012268	-16.981	0
2016	3	8	03:00:00	0.028447	11017	496.43	-5.6184	0.072568	0.011709	-16.971	0
2016	3	8	04:00:00	0.027158	11402	495.58	-5.9457	0.071265	0.01114	-16.962	0
2016	3	8	05:00:00	0.025722	11938	494.74	-6.338	0.070047	0.010516	-16.952	0
2016	3	8	06:00:00	0.024376	12515	493.91	-6.7003	0.068903	0.0099324	-16.942	0
2016	3	8	07:00:00	0.023226	13029	493.06	-7.0019	0.067828	0.0094316	-16.932	0
2016	3	8	08:00:00	0.02219	13503	492.21	-7.2456	0.066749	0.0089797	-16.923	0
2016	3	8	09:00:00	0.021224	13905	491.32	-7.4296	0.065598	0.0085582	-16.913	0
2016	3	8	10:00:00	0.020295	14214	490.36	-7.5619	0.064309	0.0081515	-16.904	0
2016	3	8	11:00:00	0.019394	14444	489.35	-7.6486	0.062875	0.0077579	-16.896	0
2016	3	8	12:00:00	0.018514	14620	488.3	-7.7	0.061575	0.0073742	-16.888	0
2016	3	8	13:00:00	0.01771	14700	487.25	-7.724	0.060703	0.0070235	-16.88	0
2016	3	8	14:00:00	0.016996	14681	486.18	-7.7285	0.060243	0.0067107	-16.874	0
2016	3	8	15:00:00	0.016341	14623	485.12	-7.7205	0.060016	0.0064241	-16.868	0
2016	3	8	16:00:00	0.015702	14539	484.07	-7.7058	0.060117	0.0061462	-16.862	0
2016	3	8	17:00:00	0.01505	14396	483.02	-7.6868	0.060705	0.0058656	-16.857	0
2016	3	8	18:00:00	0.014375	14133	481.94	-7.6579	0.061814	0.0055775	-16.852	0
2016	3	8	19:00:00	0.01374	13674	480.84	-7.6108	0.063428	0.0053067	-16.848	0
2016	3	8	20:00:00	0.013168	13028	479.73	-7.5376	0.065482	0.0050625	-16.844	0
2016	3	8	21:00:00	0.012646	12310	478.64	-7.4323	0.067579	0.0048395	-16.841	0
2016	3	8	22:00:00	0.012167	11608	477.53	-7.2906	0.069386	0.0046349	-16.838	0
2016	3	8	23:00:00	0.01173	10946	476.42	-7.1092	0.07088	0.0044474	-16.836	0
2016	3	9	00:00:00	0.01133	10335	475.32	-6.887	0.072081	0.004276	-16.833	0
2016	3	9	01:00:00	0.010965	9776.7	474.21	-6.622	0.073024	0.0041188	-16.831	0
2016	3	9	02:00:00	0.010634	9274.6	473.11	-6.3158	0.073735	0.0039761	-16.829	0
2016	3	9	03:00:00	0.010335	8824.1	472.02	-5.9669	0.074252	0.0038462	-16.828	0
2016	3	9	04:00:00	0.010068	8425.5	470.93	-5.5848	0.074598	0.0037295	-16.826	0
2016	3	9	05:00:00	0.0098294	8070.6	469.84	-5.1955	0.074804	0.0036241	-16.824	0
2016	3	9	06:00:00	0.00962	7758.4	468.76	-4.8348	0.074898	0.0035306	-16.823	0
2016	3	9	07:00:00	0.0094361	7479.8	467.68	-4.4963	0.074902	0.0034471	-16.822	0
2016	3	9	08:00:00	0.0092783	7233.9	466.62	-4.183	0.074834	0.003374	-16.82	0
2016	3	9	09:00:00	0.0091435	7014	465.55	-3.8891	0.074709	0.0033097	-16.819	0
2016	3	9	10:00:00	0.0090308	6820.4	464.49	-3.6165	0.074542	0.003254	-16.817	0
2016	3	9	11:00:00	0.0089354	6649.3	463.43	-3.3597	0.074337	0.003205	-16.816	0
2016	3	9	12:00:00	0.0088558	6502.8	462.38	-3.1208	0.074101	0.003162	-16.814	0
2016	3	9	13:00:00	0.0087875	6378	461.33	-2.8958	0.073832	0.0031234	-16.813	0
2016	3	9	14:00:00	0.0087275	6276.1	460.3	-2.6859	0.07354	0.0030882	-16.811	0
2016	3	9	15:00:00	0.0086716	6199.5	459.27	-2.4884	0.073234	0.0030546	-16.809	0
2016	3	9	16:00:00	0.0086194	6149.5	458.24	-2.3039	0.07293	0.0030227	-16.806	0
2016	3	9	17:00:00	0.0085755	6115.6	457.23	-2.1307	0.072648	0.002994	-16.804	0
2016	3	9	18:00:00	0.0085472	6082.1	456.23	-1.9684	0.07241	0.0029711	-16.801	0
2016	3	9	19:00:00	0.0085393	6042.3	455.24	-1.8161	0.072226	0.0029555	-16.799	0
2016	3	9	20:00:00	0.0085541	5997.5	454.27	-1.6731	0.072088	0.0029479	-16.796	0
2016	3	9	21:00:00	0.0085935	5948.9	453.3	-1.5389	0.071986	0.0029489	-16.793	0
2016	3	9	22:00:00	0.0086604	5896.9	452.35	-1.4125	0.071916	0.0029594	-16.789	0
2016	3	9	23:00:00	0.0087583	5842.6	451.41	-1.2939	0.071877	0.0029804	-16.786	0
2016	3	10	00:00:00	0.0088913	5787.6	450.48	-1.1818	0.071872	0.0030133	-16.782	0
2016	3	10	01:00:00	0.0090603	5735.9	449.58	-1.0764	0.071901	0.0030582	-16.778	0
2016	3	10	02:00:00	0.0092648	5692.1	448.69	-0.97661	0.071961	0.0031148	-16.775	0
2016	3	10	03:00:00	0.0094967	5661.9	447.82	-0.88275	0.072045	0.0031804	-16.771	0
2016	3	10	04:00:00	0.0097492	5650.3	446.95	-0.79371	0.072141	0.0032524	-16.767	0
2016	3	10	05:00:00	0.010011	5660.5	446.11	-0.71035	0.07223	0.003327	-16.762	0
2016	3	10	06:00:00	0.010279	5694.2	445.26	-0.63156	0.072303	0.0034031	-16.758	0
2016	3	10	07:00:00	0.010546	5750.1	444.42	-0.55844	0.072357	0.0034785	-16.754	0
2016	3	10	08:00:00	0.010816	5826	443.58	-0.49007	0.072388	0.0035539	-16.75	0
2016	3	10	09:00:00	0.011077	5918.8	442.74	-0.42763	0.072389	0.0036259	-16.746	0
2016	3	10	10:00:00	0.01133	6024.7	441.89	-0.37005	0.07236	0.0036946	-16.742	0
2016	3	10	11:00:00	0.011572	6132	441.04	-0.31816	0.072307	0.0037592	-16.738	0
2016	3	10	12:00:00	0.01181	6228	440.18	-0.27109	0.072243	0.0038215	-16.734	0
2016	3	10	13:00:00	0.012042	6310.3	439.32	-0.22918	0.072171	0.0038811	-16.731	0
2016	3	10	14:00:00	0.012271	6381.7	438.44	-0.19159	0.072078	0.0039392	-16.727	0
2016	3	10	15:00:00	0.012497	6443.9	437.56	-0.15822	0.07195	0.0039956	-16.723	0
2016	3	10	16:00:00	0.012722	6499.7	436.67	-0.12831	0.071769	0.004051	-16.72	0
2016	3	10	17:00:00	0.012948	6550.1	435.77	-0.10153	0.071532	0.0041061	-16.717	0
2016	3	10	18:00:00	0.01318	6598.4	434.87	-0.077252	0.071254	0.0041623	-16.714	0
2016	3	10	19:00:00	0.0134	6649.7	433.97	-0.055129	0.070921	0.0042146	-16.711	0
2016	3	10	20:00:00	0.013606	6702.4	433.06	-0.03467	0.070479	0.0042611	-16.708	0
2016	3	10	21:00:00	0.013808	6753.6	432.13	-0.015513	0.069924	0.0043059	-16.706	0
2016	3	10	22:00:00	0.014024	6805.9	431.2	0.0027133	0.069317	0.0043546	-16.704	0
2016	3	10	23:00:00	0.014265	6860.9	430.3	0.02035	0.068696	0.0044107	-16.702	0
2016	3	11	00:00:00	0.014529	6917.3	429.4	0.03758	0.068042	0.0044739	-16.7	0
2016	3	11	01:00:00	0.01482	6974.3	428.51	0.054635	0.067328	0.0045443	-16.698	0
2016	3	11	02:00:00	0.015135	7030.8	427.62	0.071482	0.066542	0.0046217	-16.697	0
2016	3	11	03:00:00	0.015478	7087.1	426.73	0.088335	0.065666	0.004707	-16.696	0
2016	3	11	04:00:00	0.015848	7142.6	425.85	0.1052	0.064696	0.0047995	-16.694	0
2016	3	11	05:00:00	0.016247	7197.7	424.97	0.12256	0.063609	0.0049	-16.694	0
2016	3	11	06:00:00	0.016671	7251.2	424.09	0.14055	0.062408	0.0050073	-16.693	0
2016	3	11	07:00:00	0.01713	7303.3	423.21	0.15992	0.061067	0.0051236	-16.692	0
2016	3	11	08:00:00	0.01762	7352.5	422.33	0.18107	0.059592	0.0052485	-16.691	0
2016	3	11	09:00:00	0.018154	7398.8	421.45	0.20484	0.057965	0.0053849	-16.691	0
2016	3	11	10:00:00	0.018726	7441.1	420.58	0.2316	0.056197	0.0055317	-16.69	0
2016	3	11	11:00:00	0.019344	7479.3	419.71	0.26231	0.054257	0.0056906	-16.69	0
2016	3	11	12:00:00	0.020003	7512.4	418.84	0.29733	0.052155	0.0058601	-16.69	0
2016	3	11	13:00:00	0.020677	7536.4	417.96	0.33759	0.049919	0.0060321	-16.69	0
2016	3	11	14:00:00	0.021309	7554.2	417.09	0.38354	0.047728	0.0061907	-16.691	0
2016	3	11	15:00:00	0.021884	7567.3	416.22	0.43615	0.045635	0.0063311	-16.691	0
2016	3	11	16:00:00	0.022397	7575.6	415.36	0.496	0.043646	0.0064526	-16.691	0
2016	3	11	17:00:00	0.022852	7579.8	414.49	0.56391	0.041758	0.0065565	-16.692	0
2016	3	11	18:00:00	0.023257	7580.5	413.63	0.64049	0.039972	0.0066448	-16.692	0
2016	3	11	19:00:00	0.02362	7578.7	412.76	0.72606	0.038297	0.0067203	-16.692	0
2016	3	11	20:00:00	0.023954	7575.4	411.89	0.82114	0.036738	0.0067868	-16.692	0
2016	3	11	21:00:00	0.024273	7571.8	411.01	0.92526	0.035312	0.0068477	-16.692	0
2016	3	11	22:00:00	0.024591	7570	410.11	1.0385	0.034016	0.0069072	-16.692	0
2016	3	11	23:00:00	0.024929	7573.8	409.2	1.1571	0.032848	0.0069706	-16.692	0
2016	3	12	00:00:00	0.025283	7579.9	408.26	1.2735	0.031764	0.0070377	-16.691	0
2016	3	12	01:00:00	0.025568	7575	407.36	1.3843	0.030722	0.0070854	-16.689	0
2016	3	12	02:00:00	0.025762	7557	406.48	1.4913	0.029698	0.0071086	-16.688	0
2016	3	12	03:00:00	0.025869	7527.3	405.64	1.5935	0.028736	0.0071084	-16.686	0
2016	3	12	04:00:00	0.025904	7488.1	404.81	1.6926	0.027855	0.0070891	-16.683	0
2016	3	12	05:00:00	0.025892	7444.7	404	1.7877	0.027082	0.0070576	-16.68	0
2016	3	12	06:00:00	0.025846	7402	403.2	1.8806	0.026403	0.0070171	-16.677	0
2016	3	12	07:00:00	0.025767	7360.6	402.41	1.9703	0.025813	0.0069685	-16.674	0
2016	3	12	08:00:00	0.025652	7301.5	401.65	2.0584	0.025273	0.006911	-16.671	0
2016	3	12	09:00:00	0.0255	7202.9	400.93	2.1441	0.024762	0.0068454	-16.668	0
2016	3	12	10:00:00	0.025196	7080.5	400.26	2.2283	0.024252	0.0067413	-16.665	0
2016	3	12	11:00:00	0.024603	6974.4	399.64	2.3103	0.023701	0.0065624	-16.661	0
2016	3	12	12:00:00	0.023837	6889.8	399.06	2.3903	0.023094	0.0063399	-16.657	0
2016	3	12	13:00:00	0.023097	6805	398.5	2.4678	0.022506	0.0061259	-16.654	0
2016	3	12	14:00:00	0.02243	6714.6	397.95	2.5436	0.021984	0.0059325	-16.65	0
2016	3	12	15:00:00	0.021828	6625.7	397.4	2.6178	0.021543	0.0057572	-16.646	0
2016	3	12	16:00:00	0.021306	6542.9	396.83	2.6908	0.021202	0.0056034	-16.642	0
2016	3	12	17:00:00	0.020888	6470.1	396.21	2.7631	0.020974	0.0054765	-16.638	0
2016	3	12	18:00:00	0.020588	6409.6	395.55	2.8348	0.02085	0.0053796	-16.634	0
2016	3	12	19:00:00	0.020391	6360.2	394.83	2.9067	0.020834	0.0053089	-16.63	0
2016	3	12	20:00:00	0.02026	6318.5	394.08	2.9795	0.021043	0.0052549	-16.626	0
2016	3	12	21:00:00	0.020157	6279.8	393.34	3.0554	0.021565	0.0052084	-16.622	0
2016	3	12	22:00:00	0.020081	6239.3	392.59	3.1352	0.022218	0.005169	-16.619	0
2016	3	12	23:00:00	0.02004	6194.9	391.83	3.2202	0.02281	0.0051387	-16.616	0
2016	3	13	00:00:00	0.020025	6150	391.07	3.3096	0.023376	0.0051149	-16.613	0
2016	3	13	01:00:00	0.020031	6103.8	390.3	3.4047	0.023939	0.0050963	-16.611	0
2016	3	13	02:00:00	0.020069	6058	389.54	3.5041	0.024501	0.0050858	-16.609	0
2016	3	13	03:00:00	0.02014	6011.4	388.77	3.609	0.025069	0.0050837	-16.607	0
2016	3	13	04:00:00	0.020233	5959.7	387.99	3.7187	0.025642	0.0050868	-16.606	0
2016	3	13	05:00:00	0.020357	5904.7	387.2	3.8358	0.026277	0.0050974	-16.606	0
2016	3	13	06:00:00	0.020516	5848.8	386.41	3.9598	0.027004	0.0051162	-16.606	0
2016	3	13	07:00:00	0.020663	5790.9	385.62	4.0914	0.027826	0.0051318	-16.606	0
2016	3	13	08:00:00	0.020789	5731.3	384.84	4.2198	0.028664	0.0051423	-16.607	0
2016	3	13	09:00:00	0.020899	5669	384.07	4.3424	0.029489	0.0051488	-16.607	0
2016	3	13	10:00:00	0.020998	5604.7	383.3	4.4579	0.030295	0.0051525	-16.608	0
2016	3	13	11:00:00	0.02109	5539.3	382.54	4.5668	0.031095	0.0051548	-16.609	0
2016	3	13	12:00:00	0.021181	5472.5	381.78	4.6687	0.031901	0.0051565	-16.61	0
2016	3	13	13:00:00	0.021276	5400.1	381.02	4.7638	0.032742	0.005159	-16.611	0
2016	3	13	14:00:00	0.021381	5317.7	380.28	4.852	0.033629	0.0051643	-16.612	0
2016	3	13	15:00:00	0.021506	5225.7	379.53	4.9334	0.034512	0.0051742	-16.613	0
2016	3	13	16:00:00	0.021652	5130.2	378.79	5.0083	0.035327	0.0051891	-16.614	0
2016	3	13	17:00:00	0.021816	5037.8	378.06	5.0765	0.036068	0.0052083	-16.614	0
2016	3	13	18:00:00	0.021998	4948.9	377.33	5.1385	0.036747	0.0052314	-16.615	0
2016	3	13	19:00:00	0.022196	4863.9	376.6	5.1943	0.037372	0.0052583	-16.616	0
2016	3	13	20:00:00	0.022417	4780	375.87	5.2444	0.03796	0.00529	-16.616	0
2016	3	13	21:00:00	0.022666	4695.1	375.15	5.2887	0.038505	0.0053284	-16.616	0
2016	3	13	22:00:00	0.022951	4610.9	374.43	5.328	0.039007	0.0053746	-16.616	0
2016	3	13	23:00:00	0.023255	4532.4	373.72	5.3619	0.03946	0.0054254	-16.615	0
2016	3	14	00:00:00	0.023562	4462	373.02	5.3913	0.039877	0.0054763	-16.615	0
2016	3	14	01:00:00	0.023862	4400.1	372.32	5.4161	0.040258	0.0055254	-16.614	0
2016	3	14	02:00:00	0.024163	4343.6	371.63	5.4369	0.040617	0.0055742	-16.613	0
2016	3	14	03:00:00	0.024468	4291	370.95	5.4538	0.040955	0.0056239	-16.611	0
2016	3	14	04:00:00	0.024786	4239.9	370.28	5.4673	0.041283	0.0056763	-16.609	0
2016	3	14	05:00:00	0.025119	4189.9	369.61	5.4776	0.041605	0.0057321	-16.607	0
2016	3	14	06:00:00	0.025475	4140.4	368.96	5.485	0.041926	0.0057928	-16.605	0
2016	3	14	07:00:00	0.025856	4091.7	368.32	5.4898	0.042246	0.0058589	-16.602	0
2016	3	14	08:00:00	0.026269	4043.7	367.69	5.4923	0.042568	0.0059323	-16.6	0
2016	3	14	09:00:00	0.026722	3996.2	367.07	5.4927	0.042891	0.0060142	-16.596	0
2016	3	14	10:00:00	0.02722	3949	366.47	5.4912	0.043217	0.0061062	-16.593	0
2016	3	14	11:00:00	0.027769	3902.1	365.87	5.4881	0.043546	0.0062089	-16.589	0
2016	3	14	12:00:00	0.028367	3855.9	365.28	5.4836	0.043882	0.0063224	-16.585	0
2016	3	14	13:00:00	0.029012	3811.8	364.7	5.4779	0.044215	0.0064456	-16.581	0
2016	3	14	14:00:00	0.029668	3774.2	364.14	5.4712	0.044527	0.0065707	-16.576	0
2016	3	14	15:00:00	0.030291	3748.6	363.57	5.4637	0.04481	0.0066882	-16.571	0
2016	3	14	16:00:00	0.030881	3733.7	363.01	5.4556	0.045066	0.0067976	-16.565	0
2016	3	14	17:00:00	0.031456	3726.7	362.46	5.447	0.045302	0.0069029	-16.558	0
2016	3	14	18:00:00	0.032017	3726.4	361.9	5.4382	0.045505	0.0070044	-16.55	0
2016	3	14	19:00:00	0.032557	3734	361.34	5.4293	0.045647	0.0071005	-16.538	0
2016	3	14	20:00:00	0.033055	3751.5	360.77	5.4201	0.045693	0.0071863	-16.52	0
2016	3	14	21:00:00	0.033513	3779.3	360.17	5.4102	0.04564	0.0072618	-16.492	0
2016	3	14	22:00:00	0.033953	3813.5	359.55	5.3998	0.045542	0.0073319	-16.457	0
2016	3	14	23:00:00	0.034444	3855.1	358.93	5.3888	0.0455	0.0074122	-16.417	0
2016	3	15	00:00:00	0.035071	3908.1	358.37	5.3775	0.045627	0.0075235	-16.375	0
2016	3	15	01:00:00	0.035856	3973.2	357.84	5.3662	0.045943	0.0076692	-16.332	0
2016	3	15	02:00:00	0.036765	4049.2	357.3	5.3549	0.046404	0.0078401	-16.288	0
2016	3	15	03:00:00	0.037913	4142.6	356.77	5.3436	0.047148	0.0080607	-16.243	0
2016	3	15	04:00:00	0.039725	4274.4	356.47	5.3319	0.048692	0.0084316	-16.196	0
2016	3	15	05:00:00	0.042598	4474.8	356.45	5.3195	0.051541	0.0090404	-16.146	0
2016	3	15	06:00:00	0.047811	4865.8	356.87	5.3048	0.057558	0.010171	-16.088	0
2016	3	15	07:00:00	0.060632	5825.9	358.96	5.2831	0.076595	0.013058	-16.023	0
2016	3	15	08:00:00	0.085341	7207.2	362.8	5.2441	0.11455	0.018777	-15.956	0
2016	3	15	09:00:00	0.11447	8336.4	365.08	5.173	0.13351	0.025493	-15.886	0
2016	3	15	10:00:00	0.1431	9164.2	365.92	5.0479	0.13591	0.032007	-15.816	0
2016	3	15	11:00:00	0.17038	9796.5	366.05	4.8466	0.13101	0.03813	-15.746	0
2016	3	15	12:00:00	0.19407	10343	365.72	4.555	0.11541	0.043354	-15.679	0
2016	3	15	13:00:00	0.21773	10856	365.23	4.2055	0.086064	0.048509	-15.612	0
2016	3	15	14:00:00	0.24462	11486	365.21	3.9074	0.049177	0.054493	-15.547	0
2016	3	15	15:00:00	0.27744	12367	365.57	3.6656	0.025373	0.061934	-15.484	0
2016	3	15	16:00:00	0.3311	13728	366.96	3.4961	0.01627	0.074504	-15.422	0
2016	3	15	17:00:00	0.3983	15921	368.73	3.4021	0.016344	0.090463	-15.364	0
2016	3	15	18:00:00	0.4405	17985	369.46	3.3629	0.030249	0.10042	-15.31	0
2016	3	15	19:00:00	0.45295	18850	369.66	3.3502	0.077649	0.10337	-15.267	0
2016	3	15	20:00:00	0.44928	19015	369.69	3.3492	0.16232	0.10255	-15.234	0
2016	3	15	21:00:00	0.42177	18805	369.18	3.3617	0.23425	0.096011	-15.206	0
2016	3	15	22:00:00	0.38071	18241	368.14	3.3686	0.28504	0.086183	-15.181	0
2016	3	15	23:00:00	0.34845	17849	367.17	3.3665	0.31903	0.078462	-15.158	0
2016	3	16	00:00:00	0.3254	17718	366.29	3.3596	0.34039	0.07292	-15.136	0
2016	3	16	01:00:00	0.31089	17760	365.46	3.3421	0.3536	0.06935	-15.115	0
2016	3	16	02:00:00	0.30387	17832	364.62	3.3005	0.36327	0.067474	-15.096	0
2016	3	16	03:00:00	0.30139	17865	363.84	3.2219	0.37051	0.066634	-15.078	0
2016	3	16	04:00:00	0.30075	18052	363.17	3.0941	0.37405	0.06625	-15.063	0
2016	3	16	05:00:00	0.3019	18420	362.6	2.9112	0.37403	0.066293	-15.052	0
2016	3	16	06:00:00	0.30405	18972	362.05	2.6662	0.37168	0.066563	-15.044	0
2016	3	16	07:00:00	0.30734	19786	361.48	2.3577	0.36338	0.067068	-15.036	0
2016	3	16	08:00:00	0.31326	20982	360.88	1.9801	0.34481	0.068133	-15.029	0
2016	3	16	09:00:00	0.32187	22629	360.25	1.5335	0.3128	0.069761	-15.022	0
2016	3	16	10:00:00	0.32893	24266	359.53	1.0259	0.27061	0.071005	-15.014	0
2016	3	16	11:00:00	0.33236	25494	358.78	0.54355	0.23137	0.071447	-15.005	0
2016	3	16	12:00:00	0.33279	26247	358.01	0.12454	0.1985	0.071234	-14.995	0
2016	3	16	13:00:00	0.33151	26608	357.25	-0.2218	0.17221	0.07066	-14.984	0
2016	3	16	14:00:00	0.329	26844	356.52	-0.50201	0.15381	0.069838	-14.973	0
2016	3	16	15:00:00	0.3269	27082	355.91	-0.722	0.14424	0.069152	-14.961	0
2016	3	16	16:00:00	0.32656	27424	355.54	-0.88885	0.14115	0.068937	-14.948	0
2016	3	16	17:00:00	0.32837	27900	355.43	-1.0065	0.14106	0.069278	-14.936	0
2016	3	16	18:00:00	0.33236	28500	355.47	-1.0805	0.14368	0.070138	-14.923	0
2016	3	16	19:00:00	0.33866	28952	355.59	-1.1185	0.15109	0.071513	-14.911	0
2016	3	16	20:00:00	0.34308	29086	355.72	-1.1317	0.16585	0.0725	-14.899	0
2016	3	16	21:00:00	0.34321	29023	355.81	-1.1318	0.19022	0.072564	-14.887	0
2016	3	16	22:00:00	0.3387	28704	355.77	-1.1187	0.2246	0.071591	-14.875	0
2016	3	16	23:00:00	0.32711	27867	355.42	-1.077	0.265	0.069008	-14.863	0
2016	3	17	00:00:00	0.31185	26494	354.87	-0.98692	0.30564	0.065586	-14.851	0
2016	3	17	01:00:00	0.2974	24925	354.34	-0.83269	0.3429	0.062362	-14.838	0
2016	3	17	02:00:00	0.28329	23407	353.84	-0.60376	0.37529	0.059235	-14.826	0
2016	3	17	03:00:00	0.2687	21990	353.32	-0.30947	0.40245	0.056018	-14.812	0
2016	3	17	04:00:00	0.2527	20787	352.76	-0.0073992	0.4246	0.052518	-14.799	0
2016	3	17	05:00:00	0.23609	19785	352.18	0.25146	0.44232	0.048905	-14.785	0
2016	3	17	06:00:00	0.22112	18849	351.58	0.4665	0.45618	0.045647	-14.772	0
2016	3	17	07:00:00	0.20846	17944	350.97	0.64232	0.46677	0.042883	-14.76	0
2016	3	17	08:00:00	0.19808	17089	350.35	0.78322	0.47465	0.040604	-14.748	0
2016	3	17	09:00:00	0.18979	16286	349.71	0.89445	0.48042	0.038766	-14.739	0
2016	3	17	10:00:00	0.18342	15537	349.08	0.98049	0.48456	0.037327	-14.73	0
2016	3	17	11:00:00	0.17868	14834	348.44	1.0463	0.48748	0.036229	-14.723	0
2016	3	17	12:00:00	0.17539	14165	347.8	1.096	0.48957	0.035431	-14.717	0
2016	3	17	13:00:00	0.17335	13512	347.17	1.1336	0.49132	0.034893	-14.712	0
2016	3	17	14:00:00	0.17226	12880	346.57	1.1621	0.49323	0.034553	-14.706	0
2016	3	17	15:00:00	0.1717	12276	346.02	1.1846	0.49587	0.034332	-14.697	0
2016	3	17	16:00:00	0.17198	11679	345.54	1.2037	0.49975	0.034293	-14.675	0
2016	3	17	17:00:00	0.17373	11083	345.12	1.2218	0.50515	0.034556	-14.626	0
2016	3	17	18:00:00	0.17744	10531	344.75	1.2394	0.51139	0.035218	-14.565	0
2016	3	17	19:00:00	0.18361	9989.3	344.39	1.2572	0.51801	0.036368	-14.501	0
2016	3	17	20:00:00	0.19152	9438	344.01	1.2759	0.52432	0.037849	-14.436	0
2016	3	17	21:00:00	0.19814	8982.5	343.53	1.298	0.52899	0.03905	-14.371	0
2016	3	17	22:00:00	0.20311	8615.5	342.91	1.3277	0.531	0.039887	-14.305	0
2016	3	17	23:00:00	0.20703	8328.1	342.14	1.372	0.52942	0.040473	-14.238	0
2016	3	18	00:00:00	0.21096	8117.1	341.29	1.4368	0.52794	0.041037	-14.17	0
2016	3	18	01:00:00	0.21907	8064.5	341.05	1.5182	0.53624	0.042555	-14.101	0
2016	3	18	02:00:00	0.24682	8936.2	343.24	1.5954	0.59075	0.048598	-14.032	0
2016	3	18	03:00:00	0.34163	12079	351.87	1.6502	0.78933	0.070868	-13.963	0
2016	3	18	04:00:00	0.4209	15663	357.87	1.6772	0.94371	0.090046	-13.894	0
2016	3	18	05:00:00	0.43883	17766	358.83	1.694	0.99081	0.09436	-13.823	0
2016	3	18	06:00:00	0.43572	18443	358.43	1.7226	0.99976	0.093486	-13.743	0
2016	3	18	07:00:00	0.42412	18836	357.72	1.8236	1.0071	0.090637	-13.639	0
2016	3	18	08:00:00	0.39883	19209	357.18	2.1315	1.0248	0.084978	-13.516	0
2016	3	18	09:00:00	0.35886	18444	356.66	2.8972	1.0536	0.076241	-13.387	0
2016	3	18	10:00:00	0.3383	17152	356.17	3.8383	1.0764	0.071678	-13.258	0
2016	3	18	11:00:00	0.33363	16662	355.57	4.3642	1.0908	0.070453	-13.13	0
2016	3	18	12:00:00	0.34994	16366	354.84	4.5619	1.0991	0.073594	-13.009	0
2016	3	18	13:00:00	0.38221	16473	354.32	4.5994	1.0982	0.080144	-12.914	0
2016	3	18	14:00:00	0.39733	16533	354.12	4.5928	1.0874	0.08322	-12.851	0
2016	3	18	15:00:00	0.39806	16358	354.9	4.5578	1.0486	0.083742	-12.798	0
2016	3	18	16:00:00	0.35395	14802	359.18	4.5017	0.92375	0.076194	-12.748	0
2016	3	18	17:00:00	0.28979	12610	364.86	4.4482	0.77803	0.064377	-12.699	0
2016	3	18	18:00:00	0.25802	11348	367.32	4.3957	0.70947	0.058142	-12.652	0
2016	3	18	19:00:00	0.24685	10694	367.67	4.3298	0.68748	0.055735	-12.605	0
2016	3	18	20:00:00	0.24249	10223	367.3	4.2275	0.67952	0.054638	-12.556	0
2016	3	18	21:00:00	0.24122	9838.3	366.44	4.0795	0.67765	0.054099	-12.502	0
2016	3	18	22:00:00	0.24244	9418.7	365.63	3.867	0.67665	0.05413	-12.437	0
2016	3	18	23:00:00	0.24814	8894.1	364.82	3.598	0.67481	0.055159	-12.367	0
2016	3	19	00:00:00	0.26053	8227.1	364	3.3336	0.67233	0.05765	-12.294	0
2016	3	19	01:00:00	0.27936	7472.1	363.16	3.1119	0.66931	0.061529	-12.22	0
2016	3	19	02:00:00	0.29899	6801.6	362.28	2.9327	0.66505	0.065537	-12.149	0
2016	3	19	03:00:00	0.31385	6309.6	361.33	2.7957	0.65827	0.068431	-12.086	0
2016	3	19	04:00:00	0.32334	5996.8	360.33	2.6964	0.64935	0.07011	-12.045	0
2016	3	19	05:00:00	0.33244	5804.5	359.43	2.623	0.64644	0.071726	-12.016	0
2016	3	19	06:00:00	0.34632	5706.3	359.12	2.568	0.65432	0.074594	-11.991	0
2016	3	19	07:00:00	0.3693	5790.8	359.51	2.5266	0.68064	0.079726	-11.967	0
2016	3	19	08:00:00	0.40921	6210	361.15	2.4972	0.74241	0.089175	-11.945	0
2016	3	19	09:00:00	0.46274	7028.5	363.7	2.4787	0.83496	0.10224	-11.923	0
2016	3	19	10:00:00	0.51017	8160.4	364.9	2.4688	0.89444	0.11346	-11.901	0
2016	3	19	11:00:00	0.55953	9875.1	365.28	2.4634	0.91329	0.12469	-11.88	0
2016	3	19	12:00:00	0.60455	12800	365.33	2.4594	0.90411	0.13475	-11.858	0
2016	3	19	13:00:00	0.63725	17390	364.9	2.4552	0.85694	0.1417	-11.836	0
2016	3	19	14:00:00	0.66868	23673	363.92	2.4489	0.75146	0.14789	-11.814	0
2016	3	19	15:00:00	0.71695	31121	362.72	2.4353	0.58808	0.15751	-11.792	0
2016	3	19	16:00:00	0.78243	36704	361.62	2.4057	0.36839	0.17087	-11.769	0
2016	3	19	17:00:00	0.82063	38496	361.23	2.3461	0.089553	0.17883	-11.745	0
2016	3	19	18:00:00	0.80374	38657	361.13	2.2356	-0.19358	0.17506	-11.72	0
2016	3	19	19:00:00	0.72373	38009	360.42	2.0406	-0.4042	0.15705	-11.697	0
2016	3	19	20:00:00	0.60987	36908	359.37	1.7094	-0.552	0.13157	-11.678	0
2016	3	19	21:00:00	0.5177	36021	358.6	1.1816	-0.64934	0.1112	-11.664	0
2016	3	19	22:00:00	0.44795	35430	357.88	0.39908	-0.70982	0.095828	-11.657	0
2016	3	19	23:00:00	0.3955	35178	357.19	-0.57347	-0.74629	0.084275	-11.654	0
2016	3	20	00:00:00	0.3564	35248	356.52	-1.4933	-0.76701	0.07566	-11.654	0
2016	3	20	01:00:00	0.32719	35580	355.88	-2.2114	-0.77745	0.069209	-11.655	0
2016	3	20	02:00:00	0.30532	36088	355.28	-2.7441	-0.78117	0.064365	-11.657	0
2016	3	20	03:00:00	0.2884	36688	354.7	-3.1217	-0.78073	0.0606	-11.658	0
2016	3	20	04:00:00	0.27511	37310	354.14	-3.3678	-0.77822	0.057627	-11.659	0
2016	3	20	05:00:00	0.26455	37936	353.55	-3.5129	-0.77391	0.055231	-11.659	0
2016	3	20	06:00:00	0.25613	38542	352.97	-3.5824	-0.76885	0.053295	-11.658	0
2016	3	20	07:00:00	0.24908	39116	352.38	-3.6021	-0.76413	0.051656	-11.66	0
2016	3	20	08:00:00	0.24321	39641	351.77	-3.5999	-0.76007	0.050264	-11.663	0
2016	3	20	09:00:00	0.23841	40094	351.13	-3.5794	-0.75678	0.049092	-11.665	0
2016	3	20	10:00:00	0.23476	40426	350.48	-3.5094	-0.75415	0.048162	-11.666	0
2016	3	20	11:00:00	0.23208	40617	349.82	-3.3553	-0.75226	0.047435	-11.668	0
2016	3	20	12:00:00	0.23017	40673	349.18	-3.0892	-0.75117	0.046871	-11.67	0
2016	3	20	13:00:00	0.22876	40620	348.53	-2.6879	-0.75078	0.046409	-11.672	0
2016	3	20	14:00:00	0.22759	40478	347.89	-2.1437	-0.75109	0.046001	-11.675	0
2016	3	20	15:00:00	0.22662	40289	347.24	-1.545	-0.75174	0.045635	-11.678	0
2016	3	20	16:00:00	0.22594	40086	346.6	-1.0005	-0.75231	0.045327	-11.681	0
2016	3	20	17:00:00	0.22556	39870	345.95	-0.54628	-0.75262	0.045083	-11.685	0
2016	3	20	18:00:00	0.22554	39637	345.3	-0.17612	-0.7525	0.044909	-11.69	0
2016	3	20	19:00:00	0.22612	39406	344.65	0.1145	-0.75157	0.044855	-11.695	0
2016	3	20	20:00:00	0.22753	39189	344.01	0.33495	-0.74954	0.044967	-11.701	0
2016	3	20	21:00:00	0.22972	38966	343.36	0.49229	-0.74668	0.045229	-11.706	0
2016	3	20	22:00:00	0.23275	38696	342.68	0.59808	-0.74239	0.045644	-11.712	0
2016	3	20	23:00:00	0.23753	38366	341.99	0.66029	-0.73644	0.046395	-11.718	0
2016	3	21	00:00:00	0.24512	37972	341.29	0.6921	-0.7278	0.047682	-11.724	0
2016	3	21	01:00:00	0.25606	37557	340.57	0.70433	-0.71545	0.049599	-11.729	0
2016	3	21	02:00:00	0.27136	37125	339.82	0.70635	-0.69842	0.05233	-11.726	0
2016	3	21	03:00:00	0.29043	36493	338.9	0.70055	-0.67661	0.055705	-11.652	0
2016	3	21	04:00:00	0.30623	35795	337.76	0.65478	-0.65462	0.058338	-11.49	0
2016	3	21	05:00:00	0.31497	35258	336.57	0.55022	-0.63651	0.059583	-11.31	0
2016	3	21	06:00:00	0.31663	34936	335.45	0.45291	-0.62172	0.059501	-11.125	0
2016	3	21	07:00:00	0.31443	34598	334.38	0.39266	-0.61226	0.058712	-10.937	0
2016	3	21	08:00:00	0.31155	33692	333.39	0.36435	-0.61138	0.057831	-10.751	0
2016	3	21	09:00:00	0.30795	32306	332.59	0.35441	-0.62006	0.056888	-10.569	0
2016	3	21	10:00:00	0.30985	31486	333.4	0.35413	-0.66567	0.057532	-10.393	0
2016	3	21	11:00:00	0.47504	52782	357.54	0.36599	-1.2315	0.10251	-10.219	0
2016	3	21	12:00:00	0.62151	68541	377.55	0.33264	-1.7792	0.14798	-10.037	0
2016	3	21	13:00:00	0.70721	78619	379.71	0.15548	-1.7251	0.17028	-9.827	0
2016	3	21	14:00:00	0.82936	84697	379.94	0.043272	-1.5963	0.19993	-9.5307	0
2016	3	21	15:00:00	0.91931	80374	379.29	0.028834	-1.5574	0.22085	-9.2124	0
2016	3	21	16:00:00	1.0124	68332	377.55	0.24247	-1.5744	0.24097	-8.9032	0
2016	3	21	17:00:00	1.2105	49624	375.54	1.5349	-1.6789	0.28506	-8.6044	0
2016	3	21	18:00:00	1.5452	34962	374.5	3.7459	-1.8726	0.36195	-8.3346	0
2016	3	21	19:00:00	1.699	30642	375.46	4.4573	-1.9655	0.40005	-8.2232	0
2016	3	21	20:00:00	1.5886	28272	379.25	4.6143	-1.8438	0.38124	-8.1512	0
2016	3	21	21:00:00	1.1147	25546	387.76	4.448	-1.4309	0.27838	-8.0873	0
2016	3	21	22:00:00	0.74361	24773	393.77	3.669	-1.1452	0.1924	-8.0276	0
2016	3	21	23:00:00	0.6019	25653	394.82	2.5764	-1.0544	0.15669	-7.9716	0
2016	3	22	00:00:00	0.53116	26979	394.42	1.7004	-1.0114	0.138	-7.9182	0
2016	3	22	01:00:00	0.48782	28173	393.65	1.1151	-0.97783	0.12624	-7.8666	0
2016	3	22	02:00:00	0.4541	29054	393.12	0.73196	-0.93782	0.1172	-7.8155	0
2016	3	22	03:00:00	0.42644	29598	392.65	0.48902	-0.89971	0.1098	-7.7642	0
2016	3	22	04:00:00	0.40329	29954	392.09	0.33791	-0.86607	0.10354	-7.7129	0
2016	3	22	05:00:00	0.38396	30185	391.33	0.24587	-0.8388	0.098199	-7.6625	0
2016	3	22	06:00:00	0.36728	30319	390.4	0.18946	-0.81794	0.093488	-7.6149	0
2016	3	22	07:00:00	0.3522	30337	389.37	0.15356	-0.80263	0.089177	-7.5731	0
2016	3	22	08:00:00	0.33857	30139	388.28	0.1288	-0.79246	0.085243	-7.5431	0
2016	3	22	09:00:00	0.32645	29731	387.15	0.10952	-0.78647	0.081718	-7.5324	0
2016	3	22	10:00:00	0.31522	29224	386.04	0.092377	-0.78274	0.078453	-7.5335	0
2016	3	22	11:00:00	0.30388	28634	384.93	0.075696	-0.78068	0.075199	-7.5388	0
2016	3	22	12:00:00	0.29182	28006	383.83	0.058302	-0.78001	0.071804	-7.5458	0
2016	3	22	13:00:00	0.27921	27437	382.75	0.038177	-0.77953	0.068315	-7.5536	0
2016	3	22	14:00:00	0.26667	26966	381.7	0.012121	-0.77811	0.064886	-7.5622	0
2016	3	22	15:00:00	0.2547	26553	380.69	-0.02366	-0.77573	0.061648	-7.5718	0
2016	3	22	16:00:00	0.24361	26176	379.71	-0.073813	-0.77265	0.058657	-7.5829	0
2016	3	22	17:00:00	0.23358	25843	378.74	-0.1418	-0.7692	0.055957	-7.5949	0
2016	3	22	18:00:00	0.22446	25550	377.79	-0.2331	-0.76497	0.053502	-7.6083	0
2016	3	22	19:00:00	0.21629	25302	376.88	-0.35074	-0.7601	0.051306	-7.6221	0
2016	3	22	20:00:00	0.20882	25092	375.97	-0.49598	-0.75475	0.049296	-7.6369	0
2016	3	22	21:00:00	0.20202	24927	375.08	-0.66271	-0.74903	0.047465	-7.6497	0
2016	3	22	22:00:00	0.1945	24792	373.99	-0.86095	-0.74161	0.045434	-7.5943	0
2016	3	22	23:00:00	0.18547	24761	372.49	-1.0997	-0.73044	0.042977	-7.387	0
2016	3	23	00:00:00	0.17739	24897	370.87	-1.3164	-0.71765	0.040747	-7.1463	0
2016	3	23	01:00:00	0.17081	25119	369.19	-1.5078	-0.70407	0.038882	-6.8998	0
2016	3	23	02:00:00	0.16559	25273	367.4	-1.688	-0.69003	0.037329	-6.6479	0
2016	3	23	03:00:00	0.16106	25463	365.53	-1.861	-0.67573	0.035938	-6.3944	0
2016	3	23	04:00:00	0.15858	25570	363.66	-2.0254	-0.66409	0.035024	-6.1468	0
2016	3	23	05:00:00	0.2231	58118	382.41	-2.203	-0.93259	0.056386	-5.9082	0
2016	3	23	06:00:00	0.49436	126120	435.7	-2.5317	-1.9873	0.15673	-5.6786	0
2016	3	23	07:00:00	0.53899	118220	437.2	-2.6276	-2.1191	0.17206	-5.458	0
2016	3	23	08:00:00	0.57386	111540	437.08	-2.4906	-2.2014	0.18309	-5.2453	0
2016	3	23	09:00:00	0.6457	109440	437.21	-1.9557	-2.2534	0.20613	-5.04	0
2016	3	23	10:00:00	0.71477	126370	437.07	-1.471	-2.1974	0.22803	-4.8416	0
2016	3	23	11:00:00	0.7263	163150	435.89	-1.0848	-2.02	0.23045	-4.6487	0
2016	3	23	12:00:00	0.70438	190430	434.15	-0.68164	-1.8937	0.22173	-4.4647	0
2016	3	23	13:00:00	0.64776	211450	432.15	-0.094672	-1.8456	0.20203	-4.2891	0
2016	3	23	14:00:00	0.60937	220710	430.47	0.67441	-1.8343	0.18858	-4.2231	0
2016	3	23	15:00:00	0.59342	215890	429.09	1.3022	-1.8597	0.18246	-4.2253	0
2016	3	23	16:00:00	0.58665	202480	427.69	1.6794	-1.9103	0.17921	-4.2275	0
2016	3	23	17:00:00	0.58565	191460	426.17	1.8651	-1.9334	0.17763	-4.1992	0
2016	3	23	18:00:00	0.60817	178920	424.6	1.9016	-1.9268	0.18311	-4.1402	0
2016	3	23	19:00:00	0.68687	158310	422.91	1.8705	-1.8932	0.20513	-4.0759	0
2016	3	23	20:00:00	0.83967	136410	421.32	1.8301	-1.804	0.24884	-4.0145	0
2016	3	23	21:00:00	1.0771	121620	419.66	1.8531	-1.589	0.31667	-3.9557	0
2016	3	23	22:00:00	1.3858	115050	417.5	2.0139	-1.1732	0.40318	-3.8973	0
2016	3	23	23:00:00	1.6206	113530	415.11	2.4697	-0.53542	0.46629	-3.8385	0
2016	3	24	00:00:00	1.6634	111480	413.72	3.3892	0.27822	0.47549	-3.778	0
2016	3	24	01:00:00	1.5461	100230	411.01	4.3522	0.98111	0.43625	-3.7156	0
2016	3	24	02:00:00	1.3647	80581	409.89	4.9591	1.4308	0.38291	-3.6507	0
2016	3	24	03:00:00	0.9898	59808	416.66	5.237	1.4712	0.28449	-3.5838	0
2016	3	24	04:00:00	0.5184	42256	438.09	5.3134	1.0098	0.16519	-3.5153	0
2016	3	24	05:00:00	0.36933	33401	447.62	5.3121	0.74399	0.12358	-3.4459	0
2016	3	24	06:00:00	0.34401	32854	447.68	5.2954	0.72384	0.11516	-3.3758	0
2016	3	24	07:00:00	0.33575	33352	446.29	5.2605	0.73603	0.1117	-3.3048	0
2016	3	24	08:00:00	0.33108	33957	445.04	5.1886	0.74754	0.10953	-3.2333	0
2016	3	24	09:00:00	0.32887	34998	444.08	5.0492	0.75886	0.10832	-3.1603	0
2016	3	24	10:00:00	0.32774	36664	443.33	4.8239	0.77046	0.10759	-3.0848	0
2016	3	24	11:00:00	0.32713	38990	442.7	4.4862	0.78051	0.10708	-3.0084	0
2016	3	24	12:00:00	0.32624	42175	442.1	4.008	0.78478	0.1065	-2.9304	0
2016	3	24	13:00:00	0.32382	46337	441.49	3.3641	0.78187	0.10541	-2.8512	0
2016	3	24	14:00:00	0.31717	51154	440.55	2.5346	0.76791	0.10281	-2.7807	0
2016	3	24	15:00:00	0.31032	55363	439.49	1.6216	0.74996	0.1001	-2.7526	0
2016	3	24	16:00:00	0.30428	58893	438.46	0.60477	0.73422	0.097688	-2.7468	0
2016	3	24	17:00:00	0.29823	62152	437.41	-0.55449	0.71943	0.095289	-2.744	0
2016	3	24	18:00:00	0.2917	65384	436.35	-1.9054	0.70524	0.092752	-2.7412	0
2016	3	24	19:00:00	0.28522	68466	435.29	-3.2959	0.69167	0.090256	-2.7374	0
2016	3	24	20:00:00	0.27859	71481	434.21	-4.5733	0.67854	0.087728	-2.7334	0
2016	3	24	21:00:00	0.27174	74461	433.13	-5.7074	0.66597	0.085151	-2.7293	0
2016	3	24	22:00:00	0.26485	77344	432	-6.7085	0.65367	0.082568	-2.7261	0
2016	3	24	23:00:00	0.25793	80059	430.86	-7.5649	0.64185	0.079991	-2.7235	0
2016	3	25	00:00:00	0.25144	82521	429.73	-8.2883	0.63114	0.077575	-2.7221	0
2016	3	25	01:00:00	0.24556	84673	428.66	-8.8778	0.62263	0.075388	-2.7218	0
2016	3	25	02:00:00	0.24035	86537	427.67	-9.3469	0.61734	0.073448	-2.7227	0
2016	3	25	03:00:00	0.23625	88093	426.78	-9.7049	0.61475	0.0719	-2.7243	0
2016	3	25	04:00:00	0.23313	89475	426.02	-9.9663	0.61433	0.070701	-2.7265	0
2016	3	25	05:00:00	0.23057	90791	425.34	-10.143	0.61575	0.069701	-2.7291	0
2016	3	25	06:00:00	0.2283	91966	424.7	-10.249	0.61869	0.068808	-2.7319	0
2016	3	25	07:00:00	0.22618	92796	424.06	-10.299	0.62359	0.067967	-2.7351	0
2016	3	25	08:00:00	0.22393	93227	423.43	-10.308	0.63072	0.067089	-2.7385	0
2016	3	25	09:00:00	0.22098	93482	422.73	-10.295	0.63896	0.065989	-2.7423	0
2016	3	25	10:00:00	0.21692	93511	421.89	-10.268	0.64681	0.064518	-2.7461	0
2016	3	25	11:00:00	0.21214	93117	420.94	-10.211	0.65539	0.062812	-2.7505	0
2016	3	25	12:00:00	0.20687	92182	419.89	-10.093	0.66518	0.060944	-2.7548	0
2016	3	25	13:00:00	0.20096	90721	418.78	-9.8781	0.67732	0.058891	-2.7597	0
2016	3	25	14:00:00	0.19452	88808	417.68	-9.5363	0.69243	0.056703	-2.7644	0
2016	3	25	15:00:00	0.18751	87144	416.55	-9.0371	0.7066	0.054364	-2.7697	0
2016	3	25	16:00:00	0.18063	85975	415.44	-8.3588	0.71779	0.052088	-2.775	0
2016	3	25	17:00:00	0.17442	85108	414.34	-7.4701	0.72597	0.050024	-2.7808	0
2016	3	25	18:00:00	0.16913	84474	413.24	-6.4562	0.73121	0.048247	-2.7869	0
2016	3	25	19:00:00	0.16471	84077	412.15	-5.5048	0.73378	0.046734	-2.7936	0
2016	3	25	20:00:00	0.161	83939	411.05	-4.706	0.73401	0.045435	-2.8006	0
2016	3	25	21:00:00	0.15775	84043	409.96	-4.0552	0.73236	0.044282	-2.8081	0
2016	3	25	22:00:00	0.15483	84327	408.87	-3.5398	0.72934	0.043231	-2.8159	0
2016	3	25	23:00:00	0.15229	84706	407.78	-3.1463	0.72515	0.042294	-2.824	0
2016	3	26	00:00:00	0.15019	85134	406.66	-2.8559	0.7195	0.04148	-2.8323	0
2016	3	26	01:00:00	0.14834	85680	405.55	-2.6533	0.71294	0.040745	-2.8404	0
2016	3	26	02:00:00	0.14665	86647	404.42	-2.5196	0.70443	0.040057	-2.8486	0
2016	3	26	03:00:00	0.14532	88282	403.33	-2.4414	0.69314	0.03948	-2.8563	0
2016	3	26	04:00:00	0.14437	90853	402.26	-2.4015	0.6784	0.039014	-2.8643	0
2016	3	26	05:00:00	0.14362	94490	401.26	-2.3847	0.66032	0.03862	-2.872	0
2016	3	26	06:00:00	0.14316	99203	400.33	-2.3786	0.63837	0.038316	-2.8799	0
2016	3	26	07:00:00	0.14301	104310	399.46	-2.3834	0.61474	0.038109	-2.8878	0
2016	3	26	08:00:00	0.14321	108830	398.64	-2.4125	0.59288	0.038006	-2.8959	0
2016	3	26	09:00:00	0.14379	112370	397.86	-2.4797	0.57409	0.038013	-2.9041	0
2016	3	26	10:00:00	0.14459	115040	397.1	-2.5778	0.55832	0.038079	-2.9124	0
2016	3	26	11:00:00	0.14533	117020	396.36	-2.6741	0.54563	0.03813	-2.9207	0
2016	3	26	12:00:00	0.1458	118490	395.61	-2.7418	0.53592	0.038109	-2.9289	0
2016	3	26	13:00:00	0.14591	119590	394.84	-2.784	0.52862	0.037991	-2.9372	0
2016	3	26	14:00:00	0.14569	120380	394.05	-2.8049	0.52309	0.037782	-2.9451	0
2016	3	26	15:00:00	0.14532	120760	393.21	-2.8107	0.51888	0.037524	-2.953	0
2016	3	26	16:00:00	0.14491	120610	392.34	-2.8079	0.51589	0.037254	-2.9602	0
2016	3	26	17:00:00	0.1442	120280	391.42	-2.8005	0.51367	0.036897	-2.9675	0
2016	3	26	18:00:00	0.14322	119800	390.45	-2.7799	0.51171	0.036464	-2.9741	0
2016	3	26	19:00:00	0.1422	118740	389.43	-2.7348	0.51103	0.036016	-2.9808	0
2016	3	26	20:00:00	0.14129	117260	388.4	-2.6558	0.51132	0.035595	-2.9871	0
2016	3	26	21:00:00	0.14049	115720	387.35	-2.5408	0.51092	0.035204	-2.9938	0
2016	3	26	22:00:00	0.14002	114100	386.3	-2.4267	0.5098	0.034895	-3.0004	0
2016	3	26	23:00:00	0.14002	112270	385.28	-2.3356	0.50831	0.034712	-3.0074	0
2016	3	27	00:00:00	0.14039	110360	384.3	-2.2701	0.50642	0.034627	-3.0146	0
2016	3	27	01:00:00	0.14095	108660	383.35	-2.2265	0.50386	0.034593	-3.022	0
2016	3	27	02:00:00	0.14188	107080	382.42	-2.2002	0.50034	0.034652	-3.0296	0
2016	3	27	03:00:00	0.14362	105220	381.54	-2.1866	0.49595	0.034917	-3.0371	0
2016	3	27	04:00:00	0.14647	102980	380.7	-2.1804	0.49053	0.035452	-3.0447	0
2016	3	27	05:00:00	0.1507	100250	379.89	-2.1778	0.48366	0.036321	-3.0518	0
2016	3	27	06:00:00	0.15667	97007	379.09	-2.1814	0.47461	0.037601	-3.0589	0
2016	3	27	07:00:00	0.16438	93464	378.31	-2.1994	0.4628	0.03929	-3.0652	0
2016	3	27	08:00:00	0.17194	90698	377.52	-2.2338	0.4479	0.040925	-3.0713	0
2016	3	27	09:00:00	0.17843	88952	376.74	-2.2626	0.43019	0.042293	-3.0764	0
2016	3	27	10:00:00	0.18394	87827	375.92	-2.2797	0.41019	0.043412	-3.0811	0
2016	3	27	11:00:00	0.18834	87023	375.11	-2.2863	0.39036	0.044258	-3.0851	0
2016	3	27	12:00:00	0.19161	86408	374.3	-2.286	0.37173	0.044833	-3.0886	0
2016	3	27	13:00:00	0.19384	85951	373.51	-2.2816	0.35471	0.045161	-3.0917	0
2016	3	27	14:00:00	0.19521	85639	372.73	-2.2704	0.3394	0.045292	-3.0946	0
2016	3	27	15:00:00	0.19588	85430	371.99	-2.2443	0.3261	0.045268	-3.0972	0
2016	3	27	16:00:00	0.19591	85253	371.3	-2.1927	0.31519	0.045108	-3.099	0
2016	3	27	17:00:00	0.19539	85066	370.67	-2.1031	0.30705	0.044833	-3.0999	0
2016	3	27	18:00:00	0.19453	84856	370.06	-1.9619	0.30182	0.044488	-3.0992	0
2016	3	27	19:00:00	0.1935	84586	369.44	-1.7538	0.29898	0.044107	-3.097	0
2016	3	27	20:00:00	0.1922	84288	368.84	-1.4915	0.29754	0.043668	-3.0926	0
2016	3	27	21:00:00	0.19033	84128	368.23	-1.2501	0.29663	0.0431	-3.0865	0
2016	3	27	22:00:00	0.18779	84152	367.62	-1.0635	0.29621	0.042385	-3.0787	0
2016	3	27	23:00:00	0.18451	84277	366.98	-0.92448	0.29674	0.041497	-3.0701	0
2016	3	28	00:00:00	0.18034	84484	366.28	-0.82436	0.29848	0.040406	-3.0609	0
2016	3	28	01:00:00	0.17522	84805	365.52	-0.75036	0.30159	0.039096	-3.0518	0
2016	3	28	02:00:00	0.16924	85292	364.72	-0.69268	0.30575	0.037598	-3.0425	0
2016	3	28	03:00:00	0.16215	86431	363.92	-0.64206	0.31052	0.035864	-3.0338	0
2016	3	28	04:00:00	0.15499	88294	363.26	-0.59377	0.31602	0.034155	-3.0246	0
2016	3	28	05:00:00	0.15108	89436	362.84	-0.54054	0.32413	0.033215	-2.9936	0
2016	3	28	06:00:00	0.15003	89612	362.75	-0.42553	0.34557	0.032969	-2.7447	0
2016	3	28	07:00:00	0.15286	86592	363.12	-0.16823	0.40005	0.033659	-2.1655	0
2016	3	28	08:00:00	0.15882	79796	362.24	-0.115	0.42837	0.034801	-1.6288	0
2016	3	28	09:00:00	0.17484	69325	360.28	-0.13239	0.42472	0.037898	-1.1457	0
2016	3	28	10:00:00	0.20806	70794	363.04	-0.058402	0.47013	0.045884	-0.70291	0
2016	3	28	11:00:00	0.34424	103150	432.38	0.25856	0.73777	0.10624	-0.29986	0
2016	3	28	12:00:00	0.21872	78510	455.72	0.045667	0.48901	0.075858	0.063315	0
2016	3	28	13:00:00	0.21147	81097	454.11	0.02875	0.48999	0.072829	0.39391	0
2016	3	28	14:00:00	0.19876	84431	452.49	0.29249	0.48805	0.067966	0.7034	0
2016	3	28	15:00:00	0.18765	83560	450.81	1.015	0.49675	0.063689	1.0001	0
2016	3	28	16:00:00	0.18232	79637	449.09	1.5044	0.50949	0.06141	1.288	0
2016	3	28	17:00:00	0.182	76873	447.33	1.653	0.50819	0.060818	1.5473	0
2016	3	28	18:00:00	0.18989	72834	445.98	1.6649	0.50311	0.063072	1.6534	0
2016	3	28	19:00:00	0.20564	67359	444.94	1.6509	0.49556	0.067983	1.6785	0
2016	3	28	20:00:00	0.22794	61588	444.01	1.6043	0.48372	0.07504	1.6863	0
2016	3	28	21:00:00	0.24832	57662	443.12	1.528	0.47102	0.081428	1.6922	0
2016	3	28	22:00:00	0.26372	55002	442.3	1.4748	0.46309	0.086156	1.6978	0
2016	3	28	23:00:00	0.27502	53112	441.56	1.448	0.45894	0.08955	1.703	0
2016	3	29	00:00:00	0.28417	51668	440.87	1.4385	0.45698	0.092241	1.7074	0
2016	3	29	01:00:00	0.29262	50472	440.22	1.4365	0.45623	0.094701	1.7119	0
2016	3	29	02:00:00	0.30034	49234	439.61	1.4477	0.4592	0.096933	1.716	0
2016	3	29	03:00:00	0.30594	48057	439.05	1.4905	0.46781	0.098489	1.7203	0
2016	3	29	04:00:00	0.3096	46896	438.45	1.5823	0.48151	0.099394	1.7246	0
2016	3	29	05:00:00	0.3127	45300	437.72	1.7355	0.49886	0.10005	1.7296	0
2016	3	29	06:00:00	0.31658	43428	436.94	1.9271	0.5199	0.10093	1.7348	0
2016	3	29	07:00:00	0.32169	41592	436.1	2.0912	0.53954	0.10217	1.7409	0
2016	3	29	08:00:00	0.32853	39842	435.18	2.2176	0.55663	0.10391	1.7475	0
2016	3	29	09:00:00	0.33761	38154	434.2	2.3089	0.57105	0.1063	1.7548	0
2016	3	29	10:00:00	0.35053	36353	433.11	2.3711	0.5829	0.10981	1.7623	0
2016	3	29	11:00:00	0.37	34356	431.95	2.4095	0.59155	0.11529	1.7701	0
2016	3	29	12:00:00	0.3963	32151	430.84	2.4301	0.59624	0.12284	1.7776	0
2016	3	29	13:00:00	0.4233	30127	429.83	2.4382	0.59686	0.1306	1.7847	0
2016	3	29	14:00:00	0.44685	28543	428.93	2.4384	0.59455	0.13729	1.7909	0
2016	3	29	15:00:00	0.46587	27476	428.1	2.4347	0.58753	0.14258	1.7974	0
2016	3	29	16:00:00	0.4808	26908	427.32	2.4277	0.57258	0.14662	1.8135	0
2016	3	29	17:00:00	0.49327	26714	426.6	2.4125	0.54956	0.14991	1.858	0
2016	3	29	18:00:00	0.50505	26759	425.91	2.3817	0.52465	0.153	1.9262	0
2016	3	29	19:00:00	0.51827	27058	425.29	2.3314	0.50185	0.15655	1.9969	0
2016	3	29	20:00:00	0.53783	27708	424.72	2.2592	0.47911	0.16202	2.0651	0
2016	3	29	21:00:00	0.56391	28707	424.07	2.1731	0.45296	0.16936	2.131	0
2016	3	29	22:00:00	0.59331	29954	423.27	2.096	0.41906	0.17751	2.1958	0
2016	3	29	23:00:00	0.62051	31503	422.34	2.033	0.37255	0.18483	2.2602	0
2016	3	30	00:00:00	0.6427	33110	421.25	1.9833	0.30921	0.19046	2.3253	0
2016	3	30	01:00:00	0.66045	34498	419.91	1.9465	0.2297	0.19448	2.3919	0
2016	3	30	02:00:00	0.70365	36719	419.86	1.9191	0.13703	0.20715	2.4601	0
2016	3	30	03:00:00	1.1201	55283	431.8	1.898	-0.084038	0.35052	2.5304	0
2016	3	30	04:00:00	1.6609	79593	449.35	1.8936	-0.8418	0.56002	2.6017	0
2016	3	30	05:00:00	1.4559	82475	451.74	1.9067	-1.4961	0.49637	2.6734	0
2016	3	30	06:00:00	1.0578	87298	449.86	1.9194	-1.7646	0.35771	2.7445	0
2016	3	30	07:00:00	0.78386	96053	447.73	1.9042	-1.8855	0.26252	2.8144	0
2016	3	30	08:00:00	0.62551	108190	445.81	1.7951	-1.9222	0.20764	2.883	0
2016	3	30	09:00:00	0.54305	120880	444.19	1.404	-1.9181	0.17894	2.9499	0
2016	3	30	10:00:00	0.51074	130880	443.08	0.44196	-1.9012	0.16745	3.016	0
2016	3	30	11:00:00	0.50234	144960	442.46	-0.99761	-1.8515	0.16424	3.0813	0
2016	3	30	12:00:00	0.50272	164760	442.21	-2.1873	-1.7682	0.16418	3.1462	0
2016	3	30	13:00:00	0.50908	182730	442.12	-2.9094	-1.6761	0.16619	3.2096	0
2016	3	30	14:00:00	0.51735	196320	441.96	-3.257	-1.5842	0.16877	3.2607	0
2016	3	30	15:00:00	0.52352	208230	441.6	-3.3729	-1.4831	0.17051	3.2916	0
2016	3	30	16:00:00	0.52872	220000	440.98	-3.3872	-1.358	0.17171	3.3303	0
2016	3	30	17:00:00	0.53614	226220	440.13	-3.3275	-1.234	0.17345	3.3811	0
2016	3	30	18:00:00	0.5459	223760	439	-3.0722	-1.1345	0.1757	3.4383	0
2016	3	30	19:00:00	0.54677	220780	437.73	-2.5091	-1.0501	0.17496	3.4975	0
2016	3	30	20:00:00	0.54457	215930	436.35	-1.6761	-0.98802	0.17316	3.5551	0
2016	3	30	21:00:00	0.54605	207970	435.09	-0.71884	-0.94464	0.17262	3.6104	0
2016	3	30	22:00:00	0.54877	198210	433.81	0.15916	-0.91095	0.17247	3.6636	0
2016	3	30	23:00:00	0.54744	187900	432.32	0.94529	-0.87899	0.17087	3.7131	0
2016	3	31	00:00:00	0.54826	176610	431.26	1.6759	-0.86319	0.17029	3.7581	0
2016	3	31	01:00:00	0.56197	168440	431.78	2.3911	-0.87538	0.17497	3.7993	0
2016	3	31	02:00:00	0.63904	169760	438.26	3.1761	-0.99377	0.20513	3.8382	0
2016	3	31	03:00:00	0.8055	174900	451.59	4.2456	-1.3375	0.2747	3.8768	0
2016	3	31	04:00:00	0.92195	160610	456.89	5.3703	-1.5374	0.32146	3.9161	0
2016	3	31	05:00:00	1.0519	142660	457.71	5.8612	-1.5489	0.36807	3.9565	0
2016	3	31	06:00:00	1.1675	133310	456.67	5.9225	-1.4416	0.40667	3.9974	0
2016	3	31	07:00:00	1.271	132030	454.22	5.7795	-1.1518	0.43796	4.0377	0
2016	3	31	08:00:00	1.3546	138980	451.73	5.1505	-0.64308	0.46165	4.0768	0
2016	3	31	09:00:00	1.3588	141580	449.7	3.7407	0.047592	0.45897	4.1145	0
2016	3	31	10:00:00	1.2425	140980	447.51	1.4161	0.66669	0.41573	4.1508	0
2016	3	31	11:00:00	1.0378	141880	444.83	-1.1012	1.0715	0.34308	4.1855	0
2016	3	31	12:00:00	0.87094	144920	442.64	-2.7861	1.3056	0.28507	4.2183	0
2016	3	31	13:00:00	0.76641	148550	441.06	-3.712	1.4436	0.24903	4.2471	0
2016	3	31	14:00:00	0.70903	153000	440.27	-4.1094	1.5379	0.22955	4.2653	0
2016	3	31	15:00:00	0.68177	156800	439.97	-4.2153	1.6099	0.22042	4.2645	0
2016	3	31	16:00:00	0.66889	159270	439.81	-4.178	1.6688	0.2161	4.248	0
2016	3	31	17:00:00	0.65906	160910	439.52	-3.9728	1.7167	0.21264	4.2256	0
2016	3	31	18:00:00	0.64637	161410	438.84	-3.4344	1.753	0.20789	4.2012	0
2016	3	31	19:00:00	0.62406	160340	437.54	-2.4215	1.7817	0.19952	4.1805	0
2016	3	31	20:00:00	0.59287	155560	435.73	-1.2368	1.8231	0.18798	4.1963	0
2016	3	31	21:00:00	0.57216	151260	433.73	-0.44579	1.8346	0.17976	4.2379	0
2016	3	31	22:00:00	0.56093	149080	431.67	-0.040924	1.8169	0.17456	4.2844	0
2016	3	31	23:00:00	0.55997	148430	429.33	0.12537	1.7673	0.17237	4.3311	0
2016	4	1	00:00:00	0.57268	148440	426.94	0.20076	1.6857	0.17431	4.3797	0
2016	4	1	01:00:00	0.58129	148250	424.52	0.27294	1.5997	0.17495	4.4293	0
2016	4	1	02:00:00	0.57247	146940	422.08	0.43889	1.5413	0.17033	4.4788	0
2016	4	1	03:00:00	0.54206	143800	419.14	0.89514	1.5193	0.15907	4.5267	0
2016	4	1	04:00:00	0.48589	140560	416.1	1.4756	1.5507	0.14054	4.572	0
2016	4	1	05:00:00	0.40069	140490	414.35	1.7884	1.5764	0.11491	4.6147	0
2016	4	1	06:00:00	0.3179	140630	416.15	1.8411	1.5152	0.091908	4.6555	0
2016	4	1	07:00:00	0.21628	114760	438.44	1.6131	1.0732	0.069211	4.6962	0
2016	4	1	08:00:00	0.16195	94471	452.35	0.91651	0.82657	0.055334	4.7376	0
2016	4	1	09:00:00	0.15285	89993	452.89	-0.1301	0.79024	0.052358	4.7797	0
2016	4	1	10:00:00	0.15077	88118	450.99	-1.6774	0.77935	0.051214	4.8225	0
2016	4	1	11:00:00	0.15017	87021	449.11	-3.1361	0.76615	0.050585	4.8668	0
2016	4	1	12:00:00	0.15127	85444	447.35	-4.2154	0.74934	0.050557	4.9126	0
2016	4	1	13:00:00	0.15623	82431	445.62	-4.9494	0.73115	0.051813	4.9597	0
2016	4	1	14:00:00	0.16576	78507	443.93	-5.3928	0.70863	0.054556	5.0082	0
2016	4	1	15:00:00	0.17641	75780	442.24	-5.6186	0.67941	0.057623	5.0621	0
2016	4	1	16:00:00	0.18405	74752	440.52	-5.697	0.6466	0.059654	5.1315	0
2016	4	1	17:00:00	0.18778	74184	438.73	-5.6959	0.61645	0.060371	5.225	0
2016	4	1	18:00:00	0.18741	73789	437.02	-5.6061	0.59239	0.059783	5.3128	0
2016	4	1	19:00:00	0.1851	73277	435.51	-5.3567	0.57707	0.058641	5.3518	0
2016	4	1	20:00:00	0.18042	72318	433.96	-4.8711	0.57011	0.056753	5.3732	0
2016	4	1	21:00:00	0.17357	71282	432.37	-4.0748	0.56815	0.054196	5.405	0
2016	4	1	22:00:00	0.16236	71581	430.61	-3.0705	0.56708	0.050284	5.4976	0
2016	4	1	23:00:00	0.14893	73965	428.6	-2.322	0.55991	0.045689	5.6473	0
2016	4	2	00:00:00	0.14389	75600	426.31	-1.956	0.53745	0.043671	5.7976	0
2016	4	2	01:00:00	0.14886	80062	426.22	-1.7236	0.52376	0.045164	5.9465	0
2016	4	2	02:00:00	0.18398	95062	433.46	-1.4344	0.57817	0.057776	6.0946	0
2016	4	2	03:00:00	0.21556	103840	442	-0.58985	0.72945	0.070329	6.2412	0
2016	4	2	04:00:00	0.21482	98959	442.54	0.069505	0.81751	0.070256	6.3871	0
2016	4	2	05:00:00	0.23885	87869	441.23	-0.35717	0.78302	0.077657	6.5325	0
2016	4	2	06:00:00	0.20501	72445	453.77	-1.4406	0.4412	0.070071	6.6772	0
2016	4	2	07:00:00	0.066217	20353	493.23	-1.6634	0.12363	0.026902	6.8214	0
2016	4	2	08:00:00	0.056381	13969	494.41	-1.2108	0.11629	0.023017	6.9651	0
2016	4	2	09:00:00	0.053134	12982	492.09	-0.50523	0.12841	0.021488	7.1084	0
2016	4	2	10:00:00	0.047663	12296	490.08	0.52243	0.13955	0.019119	7.2495	0
2016	4	2	11:00:00	0.042699	11595	488.28	1.4471	0.14766	0.017003	7.3794	0
2016	4	2	12:00:00	0.03873	10896	486.64	2.1479	0.15347	0.015319	7.487	0
2016	4	2	13:00:00	0.03555	10225	485.11	2.6792	0.1577	0.013972	7.5828	0
2016	4	2	14:00:00	0.033055	9587.8	483.62	3.0693	0.16076	0.012912	7.6787	0
2016	4	2	15:00:00	0.031192	9007	482.15	3.3491	0.16294	0.012111	7.7748	0
2016	4	2	16:00:00	0.029953	8526	480.75	3.5313	0.16418	0.011562	7.8503	0
2016	4	2	17:00:00	0.02923	8165.4	479.49	3.6344	0.16468	0.011224	7.8786	0
2016	4	2	18:00:00	0.028809	7877.4	478.24	3.6923	0.1648	0.011005	7.891	0
2016	4	2	19:00:00	0.028547	7659.8	476.97	3.721	0.16456	0.010846	7.9059	0
2016	4	2	20:00:00	0.028357	7548.3	475.7	3.7288	0.16409	0.010717	7.9237	0
2016	4	2	21:00:00	0.028364	7497.2	474.56	3.7246	0.16431	0.010668	7.9431	0
2016	4	2	22:00:00	0.028858	7488	473.79	3.713	0.16659	0.010819	7.9632	0
2016	4	2	23:00:00	0.030014	7530.8	473.49	3.6848	0.17153	0.011238	7.9837	0
2016	4	3	00:00:00	0.031745	7608.8	473.46	3.6229	0.17859	0.011885	8.0049	0
2016	4	3	01:00:00	0.03372	7696.5	473.38	3.51	0.18532	0.01262	8.0273	0
2016	4	3	02:00:00	0.035308	7780.2	472.98	3.3405	0.18892	0.013192	8.0513	0
2016	4	3	03:00:00	0.036699	7874.2	472.41	3.1675	0.19123	0.013678	8.0768	0
2016	4	3	04:00:00	0.038421	8022.4	472.2	3.026	0.19532	0.014307	8.1033	0
2016	4	3	05:00:00	0.040974	8292.8	472.57	2.9135	0.20389	0.015282	8.1305	0
2016	4	3	06:00:00	0.045866	8836.1	474.35	2.8307	0.22426	0.017238	8.1582	0
2016	4	3	07:00:00	0.050629	9325.8	475.83	2.7807	0.24295	0.019145	8.1862	0
2016	4	3	08:00:00	0.053121	9507.5	476.09	2.7584	0.25351	0.020108	8.2146	0
2016	4	3	09:00:00	0.053347	9507.3	475.62	2.7498	0.2552	0.020154	8.2432	0
2016	4	3	10:00:00	0.052589	9452.9	474.65	2.7509	0.25334	0.019787	8.2718	0
2016	4	3	11:00:00	0.05202	9296.9	473.56	2.7789	0.25248	0.019483	8.2994	0
2016	4	3	12:00:00	0.052057	9220.7	472.95	2.8545	0.25569	0.019447	8.3252	0
2016	4	3	13:00:00	0.052699	9125.8	472.76	2.9996	0.26326	0.01967	8.3488	0
2016	4	3	14:00:00	0.053538	8954.4	472.69	3.2333	0.27316	0.019978	8.3708	0
2016	4	3	15:00:00	0.053635	8829.2	472.46	3.5191	0.28184	0.019995	8.3923	0
2016	4	3	16:00:00	0.053246	8652.5	471.9	3.7237	0.28673	0.019803	8.4147	0
2016	4	3	17:00:00	0.052672	8418	471.07	3.8479	0.28901	0.019521	8.4376	0
2016	4	3	18:00:00	0.052266	8246	470.12	3.9069	0.28969	0.019292	8.4609	0
2016	4	3	19:00:00	0.052065	8150.5	469.09	3.9231	0.28939	0.019134	8.4814	0
2016	4	3	20:00:00	0.052416	8046.7	468.03	3.9177	0.28848	0.019176	8.4997	0
2016	4	3	21:00:00	0.053498	7976.3	466.95	3.8989	0.2869	0.019481	8.5163	0
2016	4	3	22:00:00	0.055192	8030	465.8	3.8459	0.28377	0.019999	8.5323	0
2016	4	3	23:00:00	0.057599	8192.3	464.52	3.7359	0.27858	0.020757	8.5476	0
2016	4	4	00:00:00	0.060651	8451.1	463.2	3.5613	0.27201	0.021732	8.5629	0
2016	4	4	01:00:00	0.062989	8711.2	461.82	3.3474	0.26437	0.022436	8.5771	0
2016	4	4	02:00:00	0.06476	8895.4	460.58	3.1719	0.26088	0.022942	8.5901	0
2016	4	4	03:00:00	0.067181	9091.8	459.83	3.0343	0.26255	0.023724	8.6014	0
2016	4	4	04:00:00	0.070875	9334.4	459.82	2.9302	0.27102	0.025027	8.6116	0
2016	4	4	05:00:00	0.076193	9667.1	460.29	2.8564	0.28675	0.02696	8.6206	0
2016	4	4	06:00:00	0.083372	10063	461.21	2.8129	0.30857	0.029617	8.6294	0
2016	4	4	07:00:00	0.087499	10163	461.37	2.7929	0.32817	0.031105	8.6374	0
2016	4	4	08:00:00	0.087727	10125	460.98	2.7854	0.33845	0.031134	8.6455	0
2016	4	4	09:00:00	0.086691	10017	460.07	2.7849	0.34214	0.030645	8.653	0
2016	4	4	10:00:00	0.084518	9806.8	458.93	2.8059	0.34419	0.029729	8.6605	0
2016	4	4	11:00:00	0.081677	9508.9	457.76	2.8638	0.34674	0.028583	8.6676	0
2016	4	4	12:00:00	0.078422	9113.3	456.63	2.9698	0.35027	0.02731	8.6749	0
2016	4	4	13:00:00	0.074696	8590.5	455.52	3.0997	0.35453	0.025886	8.6822	0
2016	4	4	14:00:00	0.071174	8058.7	454.42	3.2032	0.3586	0.024546	8.6899	0
2016	4	4	15:00:00	0.068222	7576.9	453.32	3.2763	0.36212	0.023414	8.6976	0
2016	4	4	16:00:00	0.065972	7172.9	452.22	3.3233	0.36499	0.022533	8.705	0
2016	4	4	17:00:00	0.064363	6853.8	451.12	3.3506	0.36725	0.021876	8.7111	0
2016	4	4	18:00:00	0.063283	6622.5	450.03	3.3638	0.36894	0.021405	8.7152	0
2016	4	4	19:00:00	0.062566	6467.6	448.93	3.3678	0.37013	0.02106	8.7166	0
2016	4	4	20:00:00	0.062067	6374.4	447.84	3.3664	0.3709	0.02079	8.7159	0
2016	4	4	21:00:00	0.061685	6323.1	446.74	3.3622	0.37133	0.020561	8.7139	0
2016	4	4	22:00:00	0.061495	6281.7	445.64	3.3566	0.37151	0.020396	8.7113	0
2016	4	4	23:00:00	0.061701	6232.6	444.54	3.3507	0.37146	0.020363	8.7085	0
2016	4	5	00:00:00	0.062363	6206.5	443.44	3.3447	0.37114	0.02048	8.7057	0
2016	4	5	01:00:00	0.063156	6273.7	442.35	3.3393	0.37048	0.020639	8.7031	0
2016	4	5	02:00:00	0.063656	6488.5	441.28	3.3352	0.36947	0.020702	8.7003	0
2016	4	5	03:00:00	0.063918	6827.2	440.22	3.3337	0.36819	0.020687	8.6977	0
2016	4	5	04:00:00	0.064044	7245.6	439.16	3.3361	0.36682	0.020628	8.6949	0
2016	4	5	05:00:00	0.064111	7680.3	438.12	3.341	0.36551	0.020552	8.6924	0
2016	4	5	06:00:00	0.064153	8103.1	437.08	3.3421	0.36434	0.020468	8.6895	0
2016	4	5	07:00:00	0.064185	8512.3	436.07	3.3392	0.36332	0.020384	8.6869	0
2016	4	5	08:00:00	0.064217	8918.7	435.05	3.3338	0.36242	0.020299	8.684	0
2016	4	5	09:00:00	0.06426	9324.6	434.06	3.3272	0.3616	0.02022	8.6813	0
2016	4	5	10:00:00	0.064335	9741.3	433.07	3.3174	0.36081	0.020151	8.6784	0
2016	4	5	11:00:00	0.064459	10169	432.09	3.3008	0.36001	0.020099	8.6757	0
2016	4	5	12:00:00	0.064676	10615	431.12	3.2725	0.35917	0.020076	8.6728	0
2016	4	5	13:00:00	0.065055	11081	430.16	3.2276	0.35822	0.020103	8.6697	0
2016	4	5	14:00:00	0.065637	11572	429.2	3.1603	0.35705	0.020194	8.6662	0
2016	4	5	15:00:00	0.066403	12088	428.26	3.0656	0.35566	0.02034	8.6626	0
2016	4	5	16:00:00	0.067349	12627	427.33	2.9385	0.35402	0.020539	8.6596	0
2016	4	5	17:00:00	0.068567	13190	426.38	2.7758	0.35201	0.020818	8.6577	0
2016	4	5	18:00:00	0.070186	13767	425.42	2.5777	0.3495	0.021214	8.6587	0
2016	4	5	19:00:00	0.072292	14351	424.44	2.3484	0.34636	0.021749	8.6648	0
2016	4	5	20:00:00	0.074937	14923	423.44	2.1077	0.34251	0.022438	8.6775	0
2016	4	5	21:00:00	0.078233	15473	422.41	1.8728	0.33783	0.023311	8.6941	0
2016	4	5	22:00:00	0.082192	15982	421.38	1.6434	0.3322	0.024371	8.7134	0
2016	4	5	23:00:00	0.086642	16468	420.33	1.4166	0.32557	0.025563	8.7345	0
2016	4	6	00:00:00	0.09082	16958	419.25	1.1967	0.31803	0.026658	8.7565	0
2016	4	6	01:00:00	0.09372	17361	418.07	0.98921	0.30942	0.027355	8.7785	0
2016	4	6	02:00:00	0.095304	17637	416.78	0.80137	0.29977	0.027647	8.8008	0
2016	4	6	03:00:00	0.096802	17889	415.58	0.63369	0.29178	0.027919	8.8232	0
2016	4	6	04:00:00	0.099408	18207	414.85	0.48715	0.28941	0.02857	8.8455	0
2016	4	6	05:00:00	0.10402	18672	414.76	0.36114	0.29155	0.029882	8.8674	0
2016	4	6	06:00:00	0.11314	19544	415.73	0.25361	0.30461	0.032666	8.8885	0
2016	4	6	07:00:00	0.1295	21050	418.42	0.16431	0.33901	0.037889	8.9093	0
2016	4	6	08:00:00	0.14398	22407	421.24	0.094877	0.37652	0.04267	8.9312	0
2016	4	6	09:00:00	0.1492	22987	422.48	0.038324	0.39187	0.044474	8.9574	0
2016	4	6	10:00:00	0.15138	23393	422.86	-0.015148	0.3939	0.045203	8.9925	0
2016	4	6	11:00:00	0.15137	24054	422.73	-0.074508	0.3888	0.045173	9.0353	0
2016	4	6	12:00:00	0.14978	24926	421.95	-0.16074	0.37326	0.044535	9.0815	0
2016	4	6	13:00:00	0.14961	26239	420.93	-0.31632	0.3506	0.044267	9.1298	0
2016	4	6	14:00:00	0.15379	28186	419.97	-0.60324	0.3224	0.045297	9.1791	0
2016	4	6	15:00:00	0.16262	29967	418.9	-0.98982	0.2861	0.047654	9.229	0
2016	4	6	16:00:00	0.16816	30730	417.6	-1.2566	0.2565	0.048974	9.2788	0
2016	4	6	17:00:00	0.16853	30871	416.15	-1.3833	0.23558	0.048742	9.3265	0
2016	4	6	18:00:00	0.16778	30839	414.74	-1.4206	0.227	0.048198	9.3704	0
2016	4	6	19:00:00	0.17067	31040	414.17	-1.4081	0.23119	0.048892	9.4066	0
2016	4	6	20:00:00	0.18428	31988	415.25	-1.3041	0.25945	0.053089	9.434	0
2016	4	6	21:00:00	0.20634	33427	418.57	-0.94469	0.33942	0.060387	9.4564	0
2016	4	6	22:00:00	0.21309	33529	421.79	-0.25207	0.44521	0.063309	9.4761	0
2016	4	6	23:00:00	0.21138	33205	422.57	0.45749	0.49836	0.063035	9.4945	0
2016	4	7	00:00:00	0.21214	33478	422.49	0.90899	0.51077	0.06324	9.5129	0
2016	4	7	01:00:00	0.21403	34241	421.97	1.242	0.505	0.063643	9.5332	0
2016	4	7	02:00:00	0.21388	34591	420.96	1.5624	0.49599	0.063296	9.5582	0
2016	4	7	03:00:00	0.21222	34469	419.9	1.9661	0.49339	0.062491	9.5921	0
2016	4	7	04:00:00	0.2074	33569	418.76	2.6505	0.49842	0.060743	9.6345	0
2016	4	7	05:00:00	0.19681	30662	417.52	3.8755	0.52145	0.057305	9.6816	0
2016	4	7	06:00:00	0.18142	24972	416.21	5.4818	0.5621	0.052499	9.732	0
2016	4	7	07:00:00	0.16595	19102	414.72	6.886	0.59945	0.047682	9.7835	0
2016	4	7	08:00:00	0.15193	14789	413.13	7.921	0.62549	0.043321	9.8327	0
2016	4	7	09:00:00	0.1373	11975	411.85	8.6442	0.6384	0.038911	9.8745	0
2016	4	7	10:00:00	0.12427	10233	411	9.0844	0.63982	0.035073	9.9066	0
2016	4	7	11:00:00	0.11375	9131.9	410.39	9.3183	0.63554	0.03201	9.9362	0
2016	4	7	12:00:00	0.10478	8483.8	410.21	9.408	0.61983	0.029458	9.967	0
2016	4	7	13:00:00	0.095618	8057.5	411.37	9.4143	0.58717	0.027029	10.002	0
2016	4	7	14:00:00	0.083453	7645.1	415.14	9.375	0.52096	0.02402	10.045	0
2016	4	7	15:00:00	0.073866	7270.2	418.77	9.2414	0.4616	0.021641	10.093	0
2016	4	7	16:00:00	0.069629	7274.7	419.93	8.9571	0.4325	0.020514	10.142	0
2016	4	7	17:00:00	0.067937	7509.7	420.02	8.4868	0.41534	0.020023	10.193	0
2016	4	7	18:00:00	0.0674	8198.8	419.49	7.7949	0.40155	0.019814	10.245	0
2016	4	7	19:00:00	0.068977	9164.5	418.42	6.9181	0.38883	0.020172	10.296	0
2016	4	7	20:00:00	0.073294	9989.6	417.39	6.068	0.37682	0.021328	10.348	0
2016	4	7	21:00:00	0.080827	10881	416.84	5.3602	0.37074	0.023457	10.4	0
2016	4	7	22:00:00	0.093612	11723	416.79	4.7876	0.3703	0.027161	10.453	0
2016	4	7	23:00:00	0.11478	12543	417.43	4.3043	0.37905	0.033413	10.507	0
2016	4	8	00:00:00	0.15463	13503	419.8	3.8216	0.41546	0.045557	10.572	0
2016	4	8	01:00:00	0.21699	14089	422.59	3.2827	0.47302	0.064739	10.681	0
2016	4	8	02:00:00	0.28401	14029	423.16	2.701	0.50879	0.084933	10.807	0
2016	4	8	03:00:00	0.35684	13916	422.68	2.0843	0.5141	0.10646	10.926	0
2016	4	8	04:00:00	0.40583	14997	421.65	1.5219	0.50012	0.12048	11.038	0
2016	4	8	05:00:00	0.44295	16644	420.03	1.0039	0.45747	0.1305	11.147	0
2016	4	8	06:00:00	0.49142	18972	418.39	0.49672	0.38746	0.14366	11.257	0
2016	4	8	07:00:00	0.54842	21346	416.94	0.027611	0.27844	0.15921	11.37	0
2016	4	8	08:00:00	0.56369	22222	416.46	-0.35284	0.12109	0.16327	11.487	0
2016	4	8	09:00:00	0.5664	24326	417.77	-0.6137	-0.039644	0.16509	11.61	0
2016	4	8	10:00:00	0.90166	48604	437.45	-0.75427	-0.46256	0.28903	11.727	0
2016	4	8	11:00:00	1.0329	52682	451.45	-0.90848	-1.0976	0.35152	11.831	0
2016	4	8	12:00:00	0.97207	48522	452.67	-1.3641	-1.2911	0.33265	11.928	0
2016	4	8	13:00:00	0.88427	45367	451.43	-1.9517	-1.3667	0.30096	12.02	0
2016	4	8	14:00:00	0.69919	43406	449.85	-2.1407	-1.4979	0.23634	12.111	0
2016	4	8	15:00:00	0.50889	37340	448.74	-2.0052	-1.6089	0.17115	12.201	0
2016	4	8	16:00:00	0.42554	31116	448.49	-0.93236	-1.6306	0.14295	12.292	0
2016	4	8	17:00:00	0.41255	27448	449.04	1.1592	-1.5689	0.13892	12.384	0
2016	4	8	18:00:00	0.43398	25676	451.9	2.4285	-1.4133	0.14801	12.475	0
2016	4	8	19:00:00	0.48716	26739	453.43	2.7997	-1.2562	0.16728	12.563	0
2016	4	8	20:00:00	0.50834	31175	453.01	2.8696	-1.1518	0.17422	12.634	0
2016	4	8	21:00:00	0.5139	33560	451.46	2.8239	-1.0975	0.17492	12.67	0
2016	4	8	22:00:00	0.51223	34804	449.76	2.6145	-1.0637	0.17305	12.687	0
2016	4	8	23:00:00	0.49315	36084	448.38	2.1348	-1.0322	0.16559	12.7	0
2016	4	9	00:00:00	0.44198	38652	447.08	1.5452	-1.0094	0.14757	12.712	0
2016	4	9	01:00:00	0.37826	40870	445.83	1.1215	-0.99997	0.12558	12.724	0
2016	4	9	02:00:00	0.33093	41296	444.8	0.89785	-0.99362	0.10936	12.735	0
2016	4	9	03:00:00	0.29723	41065	443.88	0.81061	-0.98379	0.097812	12.746	0
2016	4	9	04:00:00	0.27448	40422	443.01	0.79612	-0.97003	0.089968	12.756	0
2016	4	9	05:00:00	0.25985	39615	442.16	0.83921	-0.95361	0.084843	12.762	0
2016	4	9	06:00:00	0.25083	38825	441.31	1.0006	-0.93599	0.081584	12.765	0
2016	4	9	07:00:00	0.24554	38125	440.44	1.3293	-0.91871	0.079544	12.762	0
2016	4	9	08:00:00	0.24277	37552	439.49	1.7586	-0.90295	0.078309	12.756	0
2016	4	9	09:00:00	0.24167	37105	438.46	2.0999	-0.88898	0.077588	12.747	0
2016	4	9	10:00:00	0.24352	36479	437.35	2.3372	-0.87692	0.077791	12.737	0
2016	4	9	11:00:00	0.25301	35181	436.19	2.4891	-0.86575	0.080392	12.727	0
2016	4	9	12:00:00	0.26695	34168	435.02	2.5774	-0.85323	0.084365	12.718	0
2016	4	9	13:00:00	0.27952	33994	433.82	2.6221	-0.839	0.087849	12.706	0
2016	4	9	14:00:00	0.29075	34412	432.62	2.6371	-0.82361	0.090876	12.695	0
2016	4	9	15:00:00	0.30135	35159	431.42	2.6368	-0.80767	0.093668	12.683	0
2016	4	9	16:00:00	0.31164	36046	430.21	2.624	-0.79151	0.096319	12.67	0
2016	4	9	17:00:00	0.32169	36975	428.95	2.5857	-0.77486	0.098848	12.657	0
2016	4	9	18:00:00	0.33043	37967	427.65	2.5006	-0.75732	0.10092	12.644	0
2016	4	9	19:00:00	0.33594	39103	426.28	2.3471	-0.73856	0.10195	12.632	0
2016	4	9	20:00:00	0.33748	40378	424.84	2.1019	-0.71824	0.10173	12.622	0
2016	4	9	21:00:00	0.33608	41614	423.36	1.7477	-0.697	0.10059	12.614	0
2016	4	9	22:00:00	0.33338	42634	421.83	1.2651	-0.67557	0.099069	12.606	0
2016	4	9	23:00:00	0.32851	43642	420.31	0.6698	-0.65411	0.096918	12.599	0
2016	4	10	00:00:00	0.31913	45145	418.77	0.12512	-0.63295	0.093464	12.592	0
2016	4	10	01:00:00	0.30545	47363	417.18	-0.33431	-0.61318	0.088784	12.586	0
2016	4	10	02:00:00	0.28822	50454	415.54	-0.72055	-0.59448	0.083123	12.579	0
2016	4	10	03:00:00	0.26996	53960	413.97	-1.0391	-0.57584	0.077271	12.572	0
2016	4	10	04:00:00	0.25348	57240	412.54	-1.3052	-0.5545	0.072052	12.565	0
2016	4	10	05:00:00	0.23918	60094	411.34	-1.5308	-0.52887	0.067592	12.559	0
2016	4	10	06:00:00	0.22621	62156	410.5	-1.7293	-0.49594	0.063662	12.554	0
2016	4	10	07:00:00	0.21392	63379	410.1	-1.9101	-0.45014	0.060083	12.549	0
2016	4	10	08:00:00	0.20167	64032	410.22	-2.0799	-0.39338	0.056674	12.546	0
2016	4	10	09:00:00	0.18906	64049	410.71	-2.2439	-0.33704	0.053257	12.545	0
2016	4	10	10:00:00	0.17689	63630	411	-2.4051	-0.28913	0.049903	12.545	0
2016	4	10	11:00:00	0.16662	63353	410.96	-2.5687	-0.25297	0.046996	12.546	0
2016	4	10	12:00:00	0.1587	63028	410.54	-2.7421	-0.22867	0.044672	12.549	0
2016	4	10	13:00:00	0.15342	62722	409.45	-2.9445	-0.21455	0.042955	12.554	0
2016	4	10	14:00:00	0.1493	62324	408.29	-3.1914	-0.20672	0.041569	12.56	0
2016	4	10	15:00:00	0.14508	61552	407.18	-3.4961	-0.20211	0.040173	12.569	0
2016	4	10	16:00:00	0.14003	60557	406.14	-3.8618	-0.19987	0.038579	12.58	0
2016	4	10	17:00:00	0.13427	60053	405.17	-4.303	-0.1991	0.036814	12.594	0
2016	4	10	18:00:00	0.12935	59727	404.35	-4.808	-0.20018	0.035323	12.609	0
2016	4	10	19:00:00	0.12476	59539	403.73	-5.3738	-0.20629	0.033967	12.625	0
2016	4	10	20:00:00	0.11985	59471	403.3	-5.9884	-0.22012	0.032561	12.642	0
2016	4	10	21:00:00	0.11319	59792	402.92	-6.6726	-0.24226	0.030698	12.656	0
2016	4	10	22:00:00	0.10473	61327	402.51	-7.3911	-0.26254	0.028346	12.668	0
2016	4	10	23:00:00	0.097793	62849	402	-7.9911	-0.27697	0.026403	12.676	0
2016	4	11	00:00:00	0.092771	64223	401.44	-8.4152	-0.2864	0.024978	12.683	0
2016	4	11	01:00:00	0.089318	65505	400.91	-8.6695	-0.29317	0.023986	12.689	0
2016	4	11	02:00:00	0.087332	66443	400.42	-8.7762	-0.29944	0.023396	12.7	0
2016	4	11	03:00:00	0.085914	67413	400.02	-8.7873	-0.30693	0.02297	12.753	0
2016	4	11	04:00:00	0.084285	69262	399.64	-8.6767	-0.3163	0.022491	12.876	0
2016	4	11	05:00:00	0.081638	72187	399.12	-8.1935	-0.32491	0.021728	13.005	0
2016	4	11	06:00:00	0.076583	78279	398.47	-7.0037	-0.32733	0.020313	13.132	0
2016	4	11	07:00:00	0.071228	85860	397.49	-5.5003	-0.32169	0.018799	13.256	0
2016	4	11	08:00:00	0.069793	90393	396.17	-4.594	-0.30441	0.018296	13.377	0
2016	4	11	09:00:00	0.072382	92738	394.6	-4.1371	-0.27368	0.018824	13.495	0
2016	4	11	10:00:00	0.080599	85878	393.3	-3.973	-0.24235	0.020822	13.61	0
2016	4	11	11:00:00	0.082043	78156	393.88	-3.9276	-0.20344	0.021257	13.723	0
2016	4	11	12:00:00	0.055145	49045	410.81	-3.9347	-0.12577	0.015398	13.834	0
2016	4	11	13:00:00	0.021738	12931	437.41	-3.9755	-0.056678	0.0069458	13.942	0
2016	4	11	14:00:00	0.018985	8510.5	438.81	-3.9914	-0.051447	0.0061055	14.065	0
2016	4	11	15:00:00	0.018706	8228.4	436.8	-4.0048	-0.052687	0.0059607	14.372	0
2016	4	11	16:00:00	0.018419	8134.4	434.52	-4.0107	-0.054093	0.0058082	14.794	0
2016	4	11	17:00:00	0.017935	8172.7	432.44	-4.0075	-0.05527	0.0056016	15.173	0
2016	4	11	18:00:00	0.017248	8338.5	430.49	-3.9979	-0.056303	0.0053385	15.523	0
2016	4	11	19:00:00	0.01661	8510.9	428.72	-3.9852	-0.057155	0.0050989	15.814	0
2016	4	11	20:00:00	0.016371	9058.3	427.64	-3.9738	-0.058376	0.0050003	15.978	0
2016	4	11	21:00:00	0.028071	59032	450.41	-3.9369	-0.11603	0.0097466	16.106	0
2016	4	11	22:00:00	0.083439	86731	493.54	-3.6221	-0.39365	0.034013	16.239	0
2016	4	11	23:00:00	0.13358	61760	495.99	-2.7713	-0.46597	0.054876	16.376	0
2016	4	12	00:00:00	0.19452	53844	493.08	-1.2518	-0.46344	0.078951	16.511	0
2016	4	12	01:00:00	0.26816	42869	490.46	0.70096	-0.49553	0.10771	16.643	0
2016	4	12	02:00:00	0.29626	36222	488.47	2.6047	-0.55294	0.11805	16.771	0
2016	4	12	03:00:00	0.31006	28698	485.86	4.0206	-0.60986	0.12224	16.894	0
2016	4	12	04:00:00	0.3355	24671	482.97	4.8565	-0.65423	0.13068	17.014	0
2016	4	12	05:00:00	0.38603	22281	481.36	5.2656	-0.72054	0.14938	17.132	0
2016	4	12	06:00:00	0.46396	21821	481.54	5.3663	-0.81974	0.17969	17.245	0
2016	4	12	07:00:00	0.55957	24162	482.66	5.3033	-0.92207	0.21773	17.307	0
2016	4	12	08:00:00	0.62845	28751	483.23	5.0582	-0.96669	0.24509	17.311	0
2016	4	12	09:00:00	0.66215	34055	483.03	4.4755	-0.99045	0.25802	17.308	0
2016	4	12	10:00:00	0.66416	36489	481.92	3.5804	-1.0115	0.25761	17.304	0
2016	4	12	11:00:00	0.65528	36974	480.38	2.8598	-1.0365	0.25254	17.301	0
2016	4	12	12:00:00	0.62987	37491	478.5	2.3228	-1.0542	0.24085	17.3	0
2016	4	12	13:00:00	0.58837	37850	476.48	1.9068	-1.076	0.22311	17.299	0
2016	4	12	14:00:00	0.53634	37901	474.64	1.5715	-1.1084	0.20182	17.297	0
2016	4	12	15:00:00	0.48995	37404	472.93	1.277	-1.1425	0.18303	17.296	0
2016	4	12	16:00:00	0.45522	36670	471.32	1.0014	-1.1709	0.1689	17.296	0
2016	4	12	17:00:00	0.43159	35908	469.77	0.73263	-1.1927	0.15907	17.297	0
2016	4	12	18:00:00	0.41736	35253	468.27	0.47544	-1.2085	0.15284	17.296	0
2016	4	12	19:00:00	0.40987	34808	466.85	0.23852	-1.2203	0.14918	17.294	0
2016	4	12	20:00:00	0.40616	34577	465.51	0.031224	-1.2308	0.14699	17.288	0
2016	4	12	21:00:00	0.40461	34458	464.29	-0.14146	-1.2419	0.14566	17.28	0
2016	4	12	22:00:00	0.40525	34370	463.18	-0.27953	-1.254	0.14519	17.269	0
2016	4	12	23:00:00	0.40791	34344	462.14	-0.38493	-1.2659	0.14549	17.257	0
2016	4	13	00:00:00	0.41121	34457	461.12	-0.46244	-1.2766	0.14601	17.245	0
2016	4	13	01:00:00	0.41236	34835	460.07	-0.51598	-1.2855	0.14576	17.233	0
2016	4	13	02:00:00	0.41071	35295	458.93	-0.55043	-1.2919	0.14446	17.221	0
2016	4	13	03:00:00	0.40785	35705	457.7	-0.57134	-1.2953	0.14268	17.211	0
2016	4	13	04:00:00	0.40392	36131	456.37	-0.58415	-1.2955	0.14049	17.202	0
2016	4	13	05:00:00	0.39907	36621	454.97	-0.59216	-1.2926	0.13796	17.194	0
2016	4	13	06:00:00	0.39421	37152	453.52	-0.59802	-1.2873	0.13541	17.186	0
2016	4	13	07:00:00	0.38921	37768	452.04	-0.60318	-1.2797	0.13282	17.178	0
2016	4	13	08:00:00	0.38471	38452	450.53	-0.6086	-1.2698	0.13041	17.17	0
2016	4	13	09:00:00	0.38117	39231	449.02	-0.61586	-1.2584	0.12834	17.162	0
2016	4	13	10:00:00	0.37822	40172	447.53	-0.62799	-1.246	0.12651	17.153	0
2016	4	13	11:00:00	0.37586	41296	446.06	-0.64969	-1.2328	0.12489	17.143	0
2016	4	13	12:00:00	0.37481	42623	444.71	-0.68707	-1.2209	0.12379	17.133	0
2016	4	13	13:00:00	0.3759	44158	443.52	-0.74884	-1.2114	0.12349	17.122	0
2016	4	13	14:00:00	0.37913	45918	442.51	-0.84475	-1.2043	0.12398	17.11	0
2016	4	13	15:00:00	0.38418	48041	441.65	-0.9955	-1.1978	0.12514	17.098	0
2016	4	13	16:00:00	0.39053	50531	440.85	-1.2181	-1.1894	0.12675	17.085	0
2016	4	13	17:00:00	0.39797	53506	440.04	-1.5357	-1.1765	0.12869	17.072	0
2016	4	13	18:00:00	0.40625	57052	439.17	-1.9354	-1.1558	0.13085	17.059	0
2016	4	13	19:00:00	0.4153	61288	438.14	-2.3054	-1.1229	0.13314	17.045	0
2016	4	13	20:00:00	0.42608	66050	436.9	-2.5868	-1.0745	0.13582	17.031	0
2016	4	13	21:00:00	0.43773	70306	435.48	-2.7779	-1.0187	0.13863	17.017	0
2016	4	13	22:00:00	0.44657	73274	433.99	-2.8928	-0.96837	0.14047	17.002	0
2016	4	13	23:00:00	0.44982	75264	432.49	-2.9495	-0.92884	0.14052	16.987	0
2016	4	14	00:00:00	0.44984	76527	430.98	-2.9676	-0.89885	0.13955	16.97	0
2016	4	14	01:00:00	0.44842	77243	429.53	-2.9654	-0.87657	0.13817	16.954	0
2016	4	14	02:00:00	0.4457	77444	428.16	-2.9494	-0.85988	0.13646	16.935	0
2016	4	14	03:00:00	0.44058	77645	426.87	-2.8933	-0.84868	0.13408	16.916	0
2016	4	14	04:00:00	0.43027	78344	425.56	-2.7703	-0.84261	0.13014	16.895	0
2016	4	14	05:00:00	0.41617	79573	424.31	-2.558	-0.83974	0.12514	16.872	0
2016	4	14	06:00:00	0.39804	81762	423.11	-2.296	-0.83715	0.11902	16.848	0
2016	4	14	07:00:00	0.37522	85429	421.93	-2.0565	-0.83299	0.11157	16.822	0
2016	4	14	08:00:00	0.35013	90284	420.72	-1.89	-0.82618	0.10351	16.794	0
2016	4	14	09:00:00	0.32948	94846	419.41	-1.7879	-0.81484	0.096793	16.765	0
2016	4	14	10:00:00	0.31248	99056	418	-1.7405	-0.79851	0.091183	16.735	0
2016	4	14	11:00:00	0.29733	103370	416.4	-1.7237	-0.77353	0.086107	16.703	0
2016	4	14	12:00:00	0.28356	108430	414.71	-1.7199	-0.73964	0.081457	16.672	0
2016	4	14	13:00:00	0.27075	114660	412.98	-1.7348	-0.69697	0.07713	16.64	0
2016	4	14	14:00:00	0.2588	122230	411.26	-1.7844	-0.64485	0.073107	16.608	0
2016	4	14	15:00:00	0.24792	130910	409.53	-1.8855	-0.58215	0.069445	16.575	0
2016	4	14	16:00:00	0.23869	140030	407.74	-2.0501	-0.5075	0.066275	16.543	0
2016	4	14	17:00:00	0.23242	147550	405.89	-2.2863	-0.42182	0.06395	16.511	0
2016	4	14	18:00:00	0.22844	152720	403.99	-2.5839	-0.32849	0.062268	16.478	0
2016	4	14	19:00:00	0.22535	155420	402.2	-2.9292	-0.22863	0.060883	16.447	0
2016	4	14	20:00:00	0.2209	157150	400.48	-3.3277	-0.1232	0.059177	16.415	0
2016	4	14	21:00:00	0.21308	159000	398.72	-3.7718	-0.023859	0.056585	16.384	0
2016	4	14	22:00:00	0.20195	161150	396.88	-4.2156	0.055484	0.053132	16.353	0
2016	4	14	23:00:00	0.19076	163050	395.21	-4.5699	0.11313	0.049764	16.321	0
2016	4	15	00:00:00	0.18089	164620	393.63	-4.7987	0.14666	0.046817	16.291	0
2016	4	15	01:00:00	0.17245	166190	392.06	-4.9235	0.1631	0.044278	16.26	0
2016	4	15	02:00:00	0.16512	167770	390.56	-4.9739	0.16877	0.042075	16.232	0
2016	4	15	03:00:00	0.15807	169620	389.05	-4.979	0.1677	0.039966	16.235	0
2016	4	15	04:00:00	0.15047	172920	387.12	-4.9003	0.14592	0.037665	16.36	0
2016	4	15	05:00:00	0.14407	177960	385.17	-4.4062	0.035466	0.035699	16.57	0
2016	4	15	06:00:00	0.13532	182440	383.59	-3.8648	-0.13337	0.033255	16.786	0
2016	4	15	07:00:00	0.12148	189830	382.23	-3.7321	-0.24823	0.029645	17.009	0
2016	4	15	08:00:00	0.10633	201960	380.83	-3.7721	-0.32063	0.025757	17.245	0
2016	4	15	09:00:00	0.09469	208670	379.17	-3.7926	-0.38348	0.022737	17.496	0
2016	4	15	10:00:00	0.086193	197100	378.87	-2.9792	-0.43554	0.020662	17.759	0
2016	4	15	11:00:00	0.037295	73304	433.63	-2.0306	-0.21634	0.011141	18.027	0
2016	4	15	12:00:00	0.02073	12475	461.4	-1.9417	-0.1043	0.0073695	18.293	0
2016	4	15	13:00:00	0.024083	11478	459.73	-1.9735	-0.10015	0.0085003	18.553	0
2016	4	15	14:00:00	0.030388	10639	459.05	-2.0998	-0.089743	0.010694	18.803	0
2016	4	15	15:00:00	0.035084	10181	459.43	-2.1676	-0.076623	0.012368	19.044	0
2016	4	15	16:00:00	0.037615	9772.1	460.54	-2.1732	-0.067402	0.013324	19.277	0
2016	4	15	17:00:00	0.039452	9667.9	460.76	-2.1399	-0.062397	0.013988	19.504	0
2016	4	15	18:00:00	0.039563	9675.2	460.29	-2.0213	-0.060337	0.013999	19.71	0
2016	4	15	19:00:00	0.039098	9625.9	459.44	-1.8235	-0.060544	0.013783	19.797	0
2016	4	15	20:00:00	0.038234	9540.8	458.62	-1.5723	-0.06183	0.013431	19.817	0
2016	4	15	21:00:00	0.036564	9373.5	457.63	-1.2421	-0.063401	0.012788	19.834	0
2016	4	15	22:00:00	0.034615	9169.6	456.51	-0.8879	-0.065001	0.012048	19.852	0
2016	4	15	23:00:00	0.033057	8994.9	455.4	-0.58827	-0.066623	0.01145	19.87	0
2016	4	16	00:00:00	0.031782	8846.7	454.28	-0.34332	-0.067955	0.010954	19.888	0
2016	4	16	01:00:00	0.030724	8732.8	453.14	-0.14547	-0.069055	0.010536	19.904	0
2016	4	16	02:00:00	0.029826	8654.5	452.01	0.014725	-0.070033	0.010177	19.92	0
2016	4	16	03:00:00	0.02907	8603.4	450.94	0.14505	-0.070965	0.009872	19.933	0
2016	4	16	04:00:00	0.028449	8575.2	449.95	0.25363	-0.071945	0.0096185	19.944	0
2016	4	16	05:00:00	0.027929	8582.1	449.05	0.34677	-0.07305	0.0094052	19.955	0
2016	4	16	06:00:00	0.027496	8622.8	448.24	0.43065	-0.074333	0.009226	19.965	0
2016	4	16	07:00:00	0.02717	8667.8	447.52	0.50939	-0.07578	0.0090873	19.975	0
2016	4	16	08:00:00	0.02693	8719.4	446.87	0.58639	-0.077265	0.0089809	19.985	0
2016	4	16	09:00:00	0.026724	8786.4	446.28	0.66253	-0.078593	0.008889	19.995	0
2016	4	16	10:00:00	0.026512	8835.3	445.74	0.73938	-0.079785	0.0087969	20.005	0
2016	4	16	11:00:00	0.026255	8863.3	445.21	0.81825	-0.080767	0.008691	20.016	0
2016	4	16	12:00:00	0.025897	8892.4	444.67	0.90295	-0.081443	0.0085516	20.028	0
2016	4	16	13:00:00	0.025383	8897.7	444.08	0.99688	-0.081866	0.0083599	20.04	0
2016	4	16	14:00:00	0.024684	8859.7	443.44	1.1064	-0.082286	0.0081063	20.052	0
2016	4	16	15:00:00	0.023899	8801.1	442.83	1.2363	-0.083	0.0078266	20.065	0
2016	4	16	16:00:00	0.023198	8761.3	442.27	1.3946	-0.084095	0.007578	20.078	0
2016	4	16	17:00:00	0.022685	8737.4	441.73	1.5844	-0.085401	0.0073923	20.091	0
2016	4	16	18:00:00	0.022354	8723.9	441.19	1.8102	-0.086853	0.0072666	20.104	0
2016	4	16	19:00:00	0.022151	8713.7	440.65	2.057	-0.088473	0.0071832	20.118	0
2016	4	16	20:00:00	0.022003	8703.8	440.12	2.2862	-0.090369	0.0071179	20.131	0
2016	4	16	21:00:00	0.021865	8698.2	439.57	2.4865	-0.092439	0.0070556	20.145	0
2016	4	16	22:00:00	0.02173	8706.5	438.97	2.658	-0.094277	0.006993	20.158	0
2016	4	16	23:00:00	0.021612	8727.8	438.32	2.7966	-0.095781	0.0069344	20.171	0
2016	4	17	00:00:00	0.021531	8749.9	437.61	2.904	-0.096999	0.0068861	20.183	0
2016	4	17	01:00:00	0.021497	8765.2	436.85	2.9811	-0.097959	0.0068515	20.197	0
2016	4	17	02:00:00	0.021478	8782.6	436.01	3.033	-0.098733	0.0068192	20.225	0
2016	4	17	03:00:00	0.021508	8795.2	435.04	3.0626	-0.099436	0.0067983	20.295	0
2016	4	17	04:00:00	0.021633	8820.8	434.03	3.0715	-0.10013	0.0068059	20.378	0
2016	4	17	05:00:00	0.021944	8880.4	433.06	3.068	-0.10079	0.0068731	20.461	0
2016	4	17	06:00:00	0.022498	8986.8	432.16	3.0579	-0.10136	0.0070172	20.542	0
2016	4	17	07:00:00	0.023325	9147.2	431.3	3.0322	-0.10174	0.0072465	20.621	0
2016	4	17	08:00:00	0.024436	9356.5	430.51	2.9713	-0.10166	0.0075633	20.698	0
2016	4	17	09:00:00	0.025785	9601.4	429.73	2.8609	-0.10118	0.007952	20.774	0
2016	4	17	10:00:00	0.027357	9880	428.83	2.6863	-0.099767	0.0084011	20.847	0
2016	4	17	11:00:00	0.029817	10486	428.37	2.4314	-0.09889	0.0091375	20.92	0
2016	4	17	12:00:00	0.041414	17681	433.9	2.0083	-0.11627	0.013033	20.992	0
2016	4	17	13:00:00	0.10825	42086	457.41	1.4634	-0.202	0.037837	21.063	0
2016	4	17	14:00:00	0.14305	52255	463.25	1.3454	-0.25072	0.051267	21.133	0
2016	4	17	15:00:00	0.14455	54135	463.32	1.4328	-0.28781	0.051819	21.203	0
2016	4	17	16:00:00	0.1365	53764	462.01	1.8825	-0.31761	0.048665	21.272	0
2016	4	17	17:00:00	0.12904	51529	460.38	2.6062	-0.34634	0.045678	21.341	0
2016	4	17	18:00:00	0.1264	49096	458.99	3.1757	-0.36546	0.044472	21.408	0
2016	4	17	19:00:00	0.12553	47619	457.65	3.5231	-0.37431	0.043909	21.475	0
2016	4	17	20:00:00	0.12788	46098	456.3	3.7109	-0.37692	0.044465	21.541	0
2016	4	17	21:00:00	0.13566	43270	455.03	3.8238	-0.37601	0.04691	21.606	0
2016	4	17	22:00:00	0.1451	40746	453.81	3.9064	-0.37208	0.049902	21.67	0
2016	4	17	23:00:00	0.15242	39750	452.61	3.9803	-0.36263	0.052147	21.727	0
2016	4	18	00:00:00	0.15767	39610	451.51	4.0524	-0.35083	0.05368	21.755	0
2016	4	18	01:00:00	0.16144	39552	450.49	4.1381	-0.34097	0.054718	21.762	0
2016	4	18	02:00:00	0.16432	39456	449.47	4.2634	-0.33297	0.055444	21.763	0
2016	4	18	03:00:00	0.16655	39342	448.46	4.4581	-0.32607	0.055945	21.763	0
2016	4	18	04:00:00	0.16831	39215	447.47	4.7521	-0.31974	0.056287	21.762	0
2016	4	18	05:00:00	0.16978	39082	446.48	5.1512	-0.31359	0.056529	21.763	0
2016	4	18	06:00:00	0.17111	38947	445.51	5.5789	-0.3075	0.056724	21.763	0
2016	4	18	07:00:00	0.17242	38816	444.54	5.9257	-0.30131	0.056909	21.764	0
2016	4	18	08:00:00	0.17383	38700	443.57	6.1858	-0.29484	0.057129	21.764	0
2016	4	18	09:00:00	0.17563	38608	442.61	6.37	-0.2876	0.057471	21.764	0
2016	4	18	10:00:00	0.17818	38544	441.65	6.4882	-0.27906	0.058051	21.764	0
2016	4	18	11:00:00	0.1819	38494	440.69	6.5544	-0.26833	0.059009	21.764	0
2016	4	18	12:00:00	0.18701	38425	439.76	6.5809	-0.25436	0.06041	21.765	0
2016	4	18	13:00:00	0.19378	38277	438.85	6.5815	-0.23529	0.062338	21.766	0
2016	4	18	14:00:00	0.2022	38008	437.97	6.5706	-0.21045	0.064787	21.768	0
2016	4	18	15:00:00	0.2124	37569	437.08	6.5503	-0.17885	0.067776	21.771	0
2016	4	18	16:00:00	0.22417	36769	436.16	6.5056	-0.14082	0.07123	21.775	0
2016	4	18	17:00:00	0.23496	35903	435.2	6.4213	-0.096779	0.07433	21.779	0
2016	4	18	18:00:00	0.24199	35203	434.23	6.2869	-0.047677	0.076213	21.784	0
2016	4	18	19:00:00	0.24411	34789	433.27	6.0945	0.00165	0.076543	21.788	0
2016	4	18	20:00:00	0.2429	34456	432.25	5.8419	0.045666	0.075805	21.791	0
2016	4	18	21:00:00	0.24095	33698	431.06	5.5271	0.084991	0.074781	21.795	0
2016	4	18	22:00:00	0.24046	32664	429.92	5.1639	0.12154	0.074236	21.799	0
2016	4	18	23:00:00	0.24311	31517	429.01	4.7926	0.1564	0.074731	21.804	0
2016	4	19	00:00:00	0.24925	30315	428.32	4.4325	0.19025	0.076371	21.812	0
2016	4	19	01:00:00	0.25834	29083	427.82	4.0749	0.22402	0.078971	21.824	0
2016	4	19	02:00:00	0.26925	27890	427.46	3.7162	0.25768	0.082165	21.84	0
2016	4	19	03:00:00	0.2779	26981	427.12	3.3556	0.29023	0.084668	21.856	0
2016	4	19	04:00:00	0.28081	26513	426.7	2.9946	0.31914	0.085388	21.873	0
2016	4	19	05:00:00	0.27953	26236	426.1	2.6342	0.34145	0.084762	21.891	0
2016	4	19	06:00:00	0.27527	25954	425.28	2.2745	0.35598	0.083146	21.907	0
2016	4	19	07:00:00	0.26756	25730	424.23	1.9143	0.36345	0.08042	21.924	0
2016	4	19	08:00:00	0.25692	25584	423.03	1.5538	0.36646	0.076789	21.94	0
2016	4	19	09:00:00	0.24438	26019	421.88	1.1902	0.36892	0.072643	21.956	0
2016	4	19	10:00:00	0.23244	27230	421.2	0.81525	0.37533	0.068867	21.971	0
2016	4	19	11:00:00	0.22611	28710	421.18	0.41079	0.38908	0.066984	21.987	0
2016	4	19	12:00:00	0.22843	30846	422.16	-0.049928	0.41766	0.067992	22.002	0
2016	4	19	13:00:00	0.23215	33819	423.79	-0.59203	0.45602	0.069631	22.016	0
2016	4	19	14:00:00	0.23013	36834	424.76	-1.217	0.484	0.069338	22.029	0
2016	4	19	15:00:00	0.22333	39522	424.8	-1.8556	0.49428	0.067303	22.04	0
2016	4	19	16:00:00	0.21317	41884	424.29	-2.4265	0.49325	0.064094	22.052	0
2016	4	19	17:00:00	0.20136	44067	423.34	-2.9082	0.48629	0.060273	22.063	0
2016	4	19	18:00:00	0.19053	46151	422.2	-3.3019	0.47601	0.056724	22.074	0
2016	4	19	19:00:00	0.18205	47935	421.05	-3.6128	0.46603	0.053905	22.086	0
2016	4	19	20:00:00	0.17521	49401	419.89	-3.8495	0.45716	0.051595	22.099	0
2016	4	19	21:00:00	0.16939	50595	418.71	-4.021	0.44901	0.049602	22.112	0
2016	4	19	22:00:00	0.16409	51577	417.49	-4.1386	0.44131	0.047771	22.126	0
2016	4	19	23:00:00	0.1592	52250	416.24	-4.2127	0.43459	0.046069	22.141	0
2016	4	20	00:00:00	0.15476	52529	414.96	-4.2545	0.42977	0.044511	22.153	0
2016	4	20	01:00:00	0.15078	52533	413.73	-4.2731	0.4272	0.043107	22.163	0
2016	4	20	02:00:00	0.14738	52471	412.61	-4.2768	0.42658	0.041907	22.167	0
2016	4	20	03:00:00	0.14521	52214	411.69	-4.2721	0.42885	0.041106	22.169	0
2016	4	20	04:00:00	0.14434	51644	410.99	-4.2627	0.43487	0.040719	22.168	0
2016	4	20	05:00:00	0.14405	50891	410.49	-4.2452	0.44451	0.040538	22.167	0
2016	4	20	06:00:00	0.14416	49953	410.09	-4.2095	0.45647	0.040492	22.164	0
2016	4	20	07:00:00	0.14439	49170	409.72	-4.1469	0.46771	0.040483	22.162	0
2016	4	20	08:00:00	0.14469	48438	409.32	-4.0483	0.4775	0.040488	22.16	0
2016	4	20	09:00:00	0.1449	47755	408.82	-3.9102	0.4842	0.040447	22.157	0
2016	4	20	10:00:00	0.14511	47189	408.19	-3.7324	0.4868	0.040379	22.155	0
2016	4	20	11:00:00	0.14562	46603	407.45	-3.5198	0.48601	0.040377	22.155	0
2016	4	20	12:00:00	0.14585	45983	406.6	-3.2757	0.48262	0.040271	22.156	0
2016	4	20	13:00:00	0.14603	45388	405.59	-3.0261	0.47534	0.04012	22.162	0
2016	4	20	14:00:00	0.14698	44709	404.55	-2.7821	0.46564	0.040172	22.171	0
2016	4	20	15:00:00	0.14918	43887	403.52	-2.5453	0.45437	0.040566	22.184	0
2016	4	20	16:00:00	0.15253	42820	402.51	-2.3109	0.44206	0.041271	22.197	0
2016	4	20	17:00:00	0.15515	41870	401.54	-2.0791	0.43019	0.041776	22.211	0
2016	4	20	18:00:00	0.15591	41308	400.57	-1.8458	0.4189	0.041779	22.224	0
2016	4	20	19:00:00	0.15527	40876	399.55	-1.6068	0.40755	0.041396	22.235	0
2016	4	20	20:00:00	0.15367	40286	398.38	-1.3516	0.39531	0.040731	22.246	0
2016	4	20	21:00:00	0.1518	39412	397.24	-1.0704	0.38678	0.040003	22.258	0
2016	4	20	22:00:00	0.15085	38771	396.34	-0.74667	0.3841	0.039573	22.272	0
2016	4	20	23:00:00	0.15187	38388	395.97	-0.36311	0.38798	0.039767	22.289	0
2016	4	21	00:00:00	0.15542	38133	396.13	0.10684	0.40011	0.040727	22.308	0
2016	4	21	01:00:00	0.16339	38275	397.08	0.69015	0.42497	0.043027	22.329	0
2016	4	21	02:00:00	0.17254	37802	398.31	1.3768	0.45911	0.045717	22.351	0
2016	4	21	03:00:00	0.17819	36719	398.87	2.0364	0.49125	0.047346	22.372	0
2016	4	21	04:00:00	0.17923	35616	398.7	2.5924	0.51076	0.047582	22.394	0
2016	4	21	05:00:00	0.17733	34266	397.83	3.0299	0.51587	0.046874	22.415	0
2016	4	21	06:00:00	0.17466	32594	396.56	3.3594	0.51474	0.045875	22.435	0
2016	4	21	07:00:00	0.17334	31355	395.43	3.5972	0.51482	0.045267	22.455	0
2016	4	21	08:00:00	0.17463	30691	394.87	3.766	0.52161	0.045475	22.475	0
2016	4	21	09:00:00	0.17921	30235	394.92	3.8818	0.53736	0.04668	22.498	0
2016	4	21	10:00:00	0.18934	30244	395.86	3.9569	0.56816	0.049558	22.526	0
2016	4	21	11:00:00	0.20248	30052	397.02	3.9974	0.60436	0.053309	22.561	0
2016	4	21	12:00:00	0.20903	29494	397.39	4.0119	0.63473	0.055133	22.599	0
2016	4	21	13:00:00	0.20872	29107	397.09	4.0112	0.64952	0.054967	22.638	0
2016	4	21	14:00:00	0.20458	28336	396.13	4.0042	0.653	0.053616	22.675	0
2016	4	21	15:00:00	0.1972	27298	394.92	3.9938	0.65543	0.051367	22.712	0
2016	4	21	16:00:00	0.18742	25948	393.72	3.9783	0.66111	0.048524	22.751	0
2016	4	21	17:00:00	0.17433	24096	392.43	3.9661	0.66911	0.044843	22.793	0
2016	4	21	18:00:00	0.15761	21924	391	3.9572	0.67698	0.040248	22.837	0
2016	4	21	19:00:00	0.14212	20236	389.96	3.9501	0.68901	0.036099	22.883	0
2016	4	21	20:00:00	0.13168	18846	389.82	3.9466	0.71051	0.033418	22.929	0
2016	4	21	21:00:00	0.12767	18127	390.88	3.9453	0.74736	0.032579	22.972	0
2016	4	21	22:00:00	0.12811	17933	393.13	3.9404	0.80014	0.033069	23.011	0
2016	4	21	23:00:00	0.12797	17837	394.74	3.9317	0.84117	0.033302	23.044	0
2016	4	22	00:00:00	0.12672	17913	395.38	3.9148	0.86544	0.033086	23.074	0
2016	4	22	01:00:00	0.1257	18266	395.83	3.8765	0.88517	0.032893	23.101	0
2016	4	22	02:00:00	0.12567	19030	396.58	3.7928	0.90855	0.033012	23.128	0
2016	4	22	03:00:00	0.12693	20337	397.97	3.6193	0.94086	0.033577	23.154	0
2016	4	22	04:00:00	0.12747	22153	398.83	3.2865	0.96301	0.033863	23.181	0
2016	4	22	05:00:00	0.12758	24420	398.98	2.6805	0.97229	0.033917	23.206	0
2016	4	22	06:00:00	0.1283	27113	398.63	1.9311	0.97065	0.034048	23.233	0
2016	4	22	07:00:00	0.13041	29985	397.7	1.4313	0.95836	0.034447	23.259	0
2016	4	22	08:00:00	0.13551	31217	396.58	1.2031	0.94417	0.035592	23.284	0
2016	4	22	09:00:00	0.144	30335	395.45	1.1404	0.93266	0.037606	23.307	0
2016	4	22	10:00:00	0.15214	28762	394.33	1.1441	0.92281	0.039507	23.324	0
2016	4	22	11:00:00	0.1592	27234	393.22	1.2475	0.91352	0.04111	23.335	0
2016	4	22	12:00:00	0.16579	25586	392.09	1.5492	0.90522	0.042564	23.343	0
2016	4	22	13:00:00	0.17265	23815	390.94	1.9769	0.89766	0.044067	23.347	0
2016	4	22	14:00:00	0.18065	22251	389.79	2.2994	0.8896	0.045836	23.35	0
2016	4	22	15:00:00	0.19006	20842	388.61	2.524	0.88058	0.047931	23.349	0
2016	4	22	16:00:00	0.19761	19846	387.43	2.681	0.87143	0.049537	23.345	0
2016	4	22	17:00:00	0.20241	19296	386.3	2.7982	0.8625	0.050443	23.337	0
2016	4	22	18:00:00	0.2046	19180	385.22	2.8897	0.85394	0.050704	23.327	0
2016	4	22	19:00:00	0.20486	19277	384.17	2.9625	0.84653	0.050495	23.317	0
2016	4	22	20:00:00	0.20395	19383	383.15	3.0181	0.84098	0.050004	23.307	0
2016	4	22	21:00:00	0.20176	19513	382.15	3.0562	0.83718	0.049212	23.303	0
2016	4	22	22:00:00	0.19618	19908	381.19	3.0765	0.83492	0.047613	23.312	0
2016	4	22	23:00:00	0.1835	20940	380.26	3.0809	0.83474	0.044319	23.334	0
2016	4	23	00:00:00	0.16372	22507	379.36	3.0745	0.83728	0.039356	23.361	0
2016	4	23	01:00:00	0.14464	23487	378.47	3.0507	0.84266	0.034605	23.392	0
2016	4	23	02:00:00	0.13152	23406	377.58	2.9773	0.84871	0.031317	23.423	0
2016	4	23	03:00:00	0.12363	23042	376.66	2.8058	0.85334	0.029294	23.456	0
2016	4	23	04:00:00	0.11989	22625	375.62	2.48	0.85733	0.028251	23.489	0
2016	4	23	05:00:00	0.11867	22248	374.59	2.0552	0.85962	0.027808	23.524	0
2016	4	23	06:00:00	0.11879	21871	373.77	1.6914	0.85834	0.027715	23.56	0
2016	4	23	07:00:00	0.11907	21519	373.29	1.4408	0.85024	0.027709	23.597	0
2016	4	23	08:00:00	0.1182	20929	373.72	1.2887	0.82583	0.027569	23.636	0
2016	4	23	09:00:00	0.10746	19424	378.02	1.2103	0.74691	0.025636	23.677	0
2016	4	23	10:00:00	0.090925	17245	385.58	1.1807	0.63177	0.022568	23.718	0
2016	4	23	11:00:00	0.083807	16289	388.27	1.1737	0.58345	0.021099	23.761	0
2016	4	23	12:00:00	0.081296	15857	388.43	1.1749	0.56914	0.020484	23.805	0
2016	4	23	13:00:00	0.079713	15580	387.8	1.1923	0.56384	0.020021	23.851	0
2016	4	23	14:00:00	0.078442	15491	386.87	1.2212	0.56168	0.019606	23.898	0
2016	4	23	15:00:00	0.077556	15472	386.01	1.2359	0.55905	0.019299	23.946	0
2016	4	23	16:00:00	0.077042	15459	385.2	1.238	0.55569	0.019091	23.996	0
2016	4	23	17:00:00	0.076741	15495	384.44	1.2314	0.55204	0.018942	24.049	0
2016	4	23	18:00:00	0.076861	15658	383.74	1.2041	0.54815	0.018902	24.104	0
2016	4	23	19:00:00	0.077764	16049	383.11	1.1313	0.54352	0.019061	24.163	0
2016	4	23	20:00:00	0.080079	16790	382.52	0.98164	0.53739	0.019568	24.226	0
2016	4	23	21:00:00	0.084643	17917	382	0.72244	0.52885	0.020626	24.285	0
2016	4	23	22:00:00	0.0916	19287	381.51	0.35752	0.51761	0.022264	24.331	0
2016	4	23	23:00:00	0.10059	20654	381.05	-0.052111	0.50426	0.024391	24.373	0
2016	4	24	00:00:00	0.1094	21592	380.63	-0.40303	0.49225	0.026468	24.414	0
2016	4	24	01:00:00	0.11626	22202	380.28	-0.68597	0.4837	0.028077	24.456	0
2016	4	24	02:00:00	0.12173	22628	379.97	-0.90637	0.47904	0.029349	24.499	0
2016	4	24	03:00:00	0.12688	22997	379.73	-1.07	0.47799	0.030552	24.542	0
2016	4	24	04:00:00	0.13173	23289	379.67	-1.1842	0.4814	0.031711	24.585	0
2016	4	24	05:00:00	0.13614	23474	379.83	-1.2565	0.49098	0.032801	24.63	0
2016	4	24	06:00:00	0.14144	23680	380.48	-1.2942	0.51079	0.034196	24.675	0
2016	4	24	07:00:00	0.15261	24320	382.74	-1.3062	0.55736	0.037336	24.721	0
2016	4	24	08:00:00	0.16879	25082	386.63	-1.3046	0.63651	0.042138	24.766	0
2016	4	24	09:00:00	0.17435	25124	388.49	-1.285	0.68573	0.043945	24.811	0
2016	4	24	10:00:00	0.17666	25057	388.83	-1.2245	0.70967	0.044605	24.854	0
2016	4	24	11:00:00	0.18111	25218	388.69	-1.1133	0.71801	0.045693	24.897	0
2016	4	24	12:00:00	0.1906	25826	388.31	-0.97117	0.71469	0.047995	24.939	0
2016	4	24	13:00:00	0.20678	26945	387.68	-0.82821	0.69799	0.051896	24.98	0
2016	4	24	14:00:00	0.22781	28182	386.98	-0.68252	0.67018	0.056969	25.02	0
2016	4	24	15:00:00	0.24274	28793	386.47	-0.51164	0.64568	0.060546	25.059	0
2016	4	24	16:00:00	0.24765	28900	386.09	-0.27548	0.62826	0.061652	25.097	0
2016	4	24	17:00:00	0.24714	28786	385.75	0.073444	0.61633	0.061414	25.132	0
2016	4	24	18:00:00	0.24276	28333	385.25	0.58487	0.6102	0.060171	25.165	0
2016	4	24	19:00:00	0.23566	27413	384.63	1.2581	0.61056	0.058226	25.191	0
2016	4	24	20:00:00	0.22732	25739	384	1.8851	0.6204	0.055979	25.208	0
2016	4	24	21:00:00	0.22101	23791	383.25	2.3535	0.63302	0.054216	25.219	0
2016	4	24	22:00:00	0.21773	22145	382.45	2.6731	0.64267	0.053187	25.226	0
2016	4	24	23:00:00	0.2162	20934	381.69	2.866	0.64759	0.052606	25.231	0
2016	4	25	00:00:00	0.2153	20110	381.02	2.9621	0.64806	0.052201	25.238	0
2016	4	25	01:00:00	0.21473	19636	380.37	2.9933	0.6455	0.051887	25.246	0
2016	4	25	02:00:00	0.21579	19294	379.71	2.99	0.64021	0.051962	25.258	0
2016	4	25	03:00:00	0.22081	18794	379.06	2.9443	0.63229	0.052987	25.275	0
2016	4	25	04:00:00	0.23098	18176	378.4	2.8043	0.62144	0.055234	25.296	0
2016	4	25	05:00:00	0.24571	17774	377.7	2.5126	0.60575	0.058534	25.319	0
2016	4	25	06:00:00	0.26401	17856	376.91	2.0215	0.58387	0.062632	25.346	0
2016	4	25	07:00:00	0.28605	18357	376.01	1.4519	0.55538	0.067533	25.379	0
2016	4	25	08:00:00	0.31551	18862	374.96	0.98555	0.52119	0.074075	25.418	0
2016	4	25	09:00:00	0.35737	18979	373.82	0.66992	0.48883	0.083391	25.459	0
2016	4	25	10:00:00	0.41016	18940	372.85	0.48517	0.46033	0.095217	25.502	0
2016	4	25	11:00:00	0.46264	19055	372.53	0.41023	0.42671	0.10722	25.544	0
2016	4	25	12:00:00	0.51905	19313	372.85	0.40182	0.40066	0.12051	25.586	0
2016	4	25	13:00:00	0.58551	18998	374.09	0.46043	0.39782	0.13685	25.628	0
2016	4	25	14:00:00	0.61932	18474	375.9	0.72768	0.4038	0.14615	25.669	0
2016	4	25	15:00:00	0.61914	17967	377.33	1.3593	0.41689	0.14721	25.709	0
2016	4	25	16:00:00	0.59128	16419	378.29	2.2429	0.42546	0.1413	25.749	0
2016	4	25	17:00:00	0.50877	13873	379.59	2.906	0.42348	0.12237	25.788	0
2016	4	25	18:00:00	0.39721	11592	381.8	3.3069	0.39606	0.096641	25.828	0
2016	4	25	19:00:00	0.32277	10031	383.57	3.5188	0.35553	0.079299	25.867	0
2016	4	25	20:00:00	0.28395	9118.6	384.17	3.6239	0.3361	0.069991	25.906	0
2016	4	25	21:00:00	0.26339	8627.9	384.1	3.674	0.32818	0.064901	25.947	0
2016	4	25	22:00:00	0.25322	8342.2	383.32	3.6942	0.3264	0.062144	25.988	0
2016	4	25	23:00:00	0.24867	8128.5	382.27	3.6978	0.33239	0.06069	26.027	0
2016	4	26	00:00:00	0.24612	7912.3	381.27	3.6931	0.33832	0.059756	26.065	0
2016	4	26	01:00:00	0.24433	7684.8	380.33	3.6844	0.34264	0.05903	26.098	0
2016	4	26	02:00:00	0.24288	7481.4	379.45	3.6658	0.34607	0.058405	26.126	0
2016	4	26	03:00:00	0.24165	7320.8	378.59	3.6292	0.34882	0.057847	26.149	0
2016	4	26	04:00:00	0.24088	7204.6	377.75	3.5693	0.35101	0.057407	26.168	0
2016	4	26	05:00:00	0.24084	7113.4	376.92	3.4831	0.3529	0.057145	26.184	0
2016	4	26	06:00:00	0.2418	7023.6	376.1	3.3737	0.3546	0.057124	26.194	0
2016	4	26	07:00:00	0.24407	6916.8	375.29	3.254	0.35592	0.057412	26.199	0
2016	4	26	08:00:00	0.24738	6821.3	374.53	3.1448	0.35641	0.057952	26.2	0
2016	4	26	09:00:00	0.25099	6759.8	373.78	3.0441	0.35597	0.058566	26.2	0
2016	4	26	10:00:00	0.25467	6734.4	373.06	2.9512	0.35491	0.059193	26.201	0
2016	4	26	11:00:00	0.25901	6742.8	372.35	2.8636	0.35337	0.059973	26.202	0
2016	4	26	12:00:00	0.26519	6790.8	371.65	2.7809	0.35072	0.06117	26.204	0
2016	4	26	13:00:00	0.27425	6891	370.96	2.7019	0.34613	0.063025	26.207	0
2016	4	26	14:00:00	0.2847	7100.3	370.28	2.6262	0.33889	0.065187	26.21	0
2016	4	26	15:00:00	0.2942	7480.5	369.61	2.5533	0.32817	0.06712	26.213	0
2016	4	26	16:00:00	0.30225	8041.7	368.94	2.4828	0.31291	0.068708	26.217	0
2016	4	26	17:00:00	0.30958	8768.4	368.28	2.4143	0.29177	0.070123	26.221	0
2016	4	26	18:00:00	0.31692	9658.4	367.63	2.3468	0.26348	0.071529	26.225	0
2016	4	26	19:00:00	0.32574	10591	366.98	2.2801	0.22781	0.073263	26.229	0
2016	4	26	20:00:00	0.33614	11318	366.42	2.2136	0.18533	0.075369	26.234	0
2016	4	26	21:00:00	0.34411	11738	366.01	2.147	0.13642	0.076989	26.238	0
2016	4	26	22:00:00	0.34676	11926	365.77	2.0792	0.082049	0.077478	26.243	0
2016	4	26	23:00:00	0.34509	11962	365.6	2.0101	0.028619	0.077034	26.249	0
2016	4	27	00:00:00	0.33812	11938	365.36	1.9378	-0.01858	0.07538	26.254	0
2016	4	27	01:00:00	0.32192	11813	364.89	1.8603	-0.0595	0.071584	26.261	0
2016	4	27	02:00:00	0.29964	11622	364.24	1.7723	-0.095607	0.066391	26.268	0
2016	4	27	03:00:00	0.27872	11491	363.61	1.67	-0.12679	0.061544	26.276	0
2016	4	27	04:00:00	0.25888	11393	362.99	1.5467	-0.15315	0.056969	26.284	0
2016	4	27	05:00:00	0.24049	11322	362.36	1.4024	-0.17438	0.052736	26.294	0
2016	4	27	06:00:00	0.22387	11268	361.7	1.2605	-0.19118	0.048913	26.305	0
2016	4	27	07:00:00	0.20962	11218	361.03	1.1372	-0.20424	0.045631	26.317	0
2016	4	27	08:00:00	0.1975	11171	360.36	1.0312	-0.21482	0.042832	26.329	0
2016	4	27	09:00:00	0.18729	11158	359.7	0.94352	-0.22358	0.04047	26.342	0
2016	4	27	10:00:00	0.17838	11234	359.07	0.87193	-0.23081	0.03841	26.355	0
2016	4	27	11:00:00	0.17096	11417	358.51	0.81591	-0.23639	0.036697	26.368	0
2016	4	27	12:00:00	0.16566	11638	358	0.77297	-0.24108	0.035457	26.381	0
2016	4	27	13:00:00	0.16276	11775	357.53	0.73999	-0.24613	0.034745	26.431	0
2016	4	27	14:00:00	0.16133	11957	356.99	0.71216	-0.25324	0.034336	26.683	0
2016	4	27	15:00:00	0.16191	12298	356.58	0.70305	-0.25658	0.034381	26.97	0
2016	4	27	16:00:00	0.16381	12680	356.24	0.70342	-0.25571	0.034718	27.241	0
2016	4	27	17:00:00	0.16357	13196	355.77	0.72167	-0.24992	0.034575	27.497	0
2016	4	27	18:00:00	0.16195	13880	355.1	0.77642	-0.23524	0.034103	27.744	0
2016	4	27	19:00:00	0.16117	14798	354.43	0.84953	-0.21315	0.033811	27.99	0
2016	4	27	20:00:00	0.26585	46114	370.8	0.93698	-0.28785	0.063999	28.239	0
2016	4	27	21:00:00	0.71032	125650	418.04	1.3109	-0.71685	0.20756	28.485	0
2016	4	27	22:00:00	0.70629	130990	419.7	1.7368	-0.88792	0.20779	28.719	0
2016	4	27	23:00:00	0.66783	126500	417.5	1.7434	-1.0052	0.1944	28.938	0
2016	4	28	00:00:00	0.68329	113710	415.44	1.101	-1.114	0.19693	29.141	0
2016	4	28	01:00:00	0.78739	90637	413.87	0.43709	-1.1954	0.22523	29.333	0
2016	4	28	02:00:00	0.93792	67849	413.56	0.24715	-1.2192	0.2679	29.513	0
2016	4	28	03:00:00	1.0148	55698	414.17	0.22985	-1.1875	0.29069	29.686	0
2016	4	28	04:00:00	1.0344	50822	414.47	0.35897	-1.1364	0.29676	29.84	0
2016	4	28	05:00:00	1.0347	49344	414.11	0.61041	-1.1113	0.29634	29.9	0
2016	4	28	06:00:00	1.0335	49224	413.2	0.82436	-1.1008	0.29469	29.907	0
2016	4	28	07:00:00	1.0317	49775	412.01	0.9647	-1.0979	0.29248	29.908	0
2016	4	28	08:00:00	1.027	50420	410.65	1.045	-1.105	0.28924	29.907	0
2016	4	28	09:00:00	1.0199	50786	409.2	1.0808	-1.118	0.28521	29.908	0
2016	4	28	10:00:00	1.0071	51083	407.75	1.0897	-1.1281	0.27963	29.908	0
2016	4	28	11:00:00	0.97781	51835	406.27	1.0822	-1.1347	0.26956	29.909	0
2016	4	28	12:00:00	0.92388	53323	404.72	1.047	-1.1407	0.25276	29.909	0
2016	4	28	13:00:00	0.85426	55093	403.14	0.952	-1.1513	0.23188	29.908	0
2016	4	28	14:00:00	0.78972	56434	401.75	0.769	-1.1712	0.21288	29.905	0
2016	4	28	15:00:00	0.73592	57668	400.66	0.50322	-1.1976	0.1973	29.899	0
2016	4	28	16:00:00	0.69572	59108	399.9	0.27302	-1.2226	0.1858	29.889	0
2016	4	28	17:00:00	0.67174	60398	399.38	0.12125	-1.2455	0.17893	29.875	0
2016	4	28	18:00:00	0.65946	61121	398.97	0.040973	-1.2677	0.1753	29.859	0
2016	4	28	19:00:00	0.65176	61613	398.55	0.0073728	-1.2865	0.17289	29.841	0
2016	4	28	20:00:00	0.64698	62143	398.03	-0.0005117	-1.2964	0.17118	29.821	0
2016	4	28	21:00:00	0.64405	63133	397.46	0.012277	-1.2968	0.16991	29.801	0
2016	4	28	22:00:00	0.64214	64666	396.69	0.066374	-1.2843	0.16876	29.78	0
2016	4	28	23:00:00	0.64222	66744	395.68	0.19102	-1.2552	0.16791	29.759	0
2016	4	29	00:00:00	0.64765	69538	394.52	0.39714	-1.2089	0.16834	29.738	0
2016	4	29	01:00:00	0.66193	73182	393.39	0.64649	-1.1466	0.17107	29.718	0
2016	4	29	02:00:00	0.68557	77437	392.07	0.84185	-1.0561	0.17599	29.699	0
2016	4	29	03:00:00	0.72376	81973	390.62	0.97997	-0.92363	0.18442	29.683	0
2016	4	29	04:00:00	0.77613	86525	389.11	1.0847	-0.74228	0.19623	29.669	0
2016	4	29	05:00:00	0.83806	89321	387.22	1.1671	-0.51135	0.20981	29.656	0
2016	4	29	06:00:00	0.8818	90453	385.49	1.2382	-0.24306	0.21881	29.643	0
2016	4	29	07:00:00	0.89331	90400	384.17	1.3038	0.055205	0.22017	29.629	0
2016	4	29	08:00:00	0.87171	88604	382.68	1.3678	0.3486	0.21322	29.614	0
2016	4	29	09:00:00	0.83129	83917	380.86	1.4332	0.60728	0.20141	29.596	0
2016	4	29	10:00:00	0.78948	76509	379.21	1.5058	0.82593	0.18961	29.577	0
2016	4	29	11:00:00	0.74728	68514	377.79	1.5961	1.0007	0.17813	29.555	0
2016	4	29	12:00:00	0.70112	61576	376.48	1.7179	1.1341	0.16596	29.532	0
2016	4	29	13:00:00	0.66216	55317	375.31	1.9065	1.2357	0.15578	29.508	0
2016	4	29	14:00:00	0.6342	49908	374.47	2.183	1.3222	0.14853	29.483	0
2016	4	29	15:00:00	0.61841	45639	374.08	2.5051	1.4009	0.14452	29.457	0
2016	4	29	16:00:00	0.6114	42810	374.05	2.7824	1.4723	0.14287	29.431	0
2016	4	29	17:00:00	0.60817	41218	374.18	2.9758	1.536	0.14221	29.405	0
2016	4	29	18:00:00	0.60478	40429	374.15	3.0871	1.5874	0.14139	29.379	0
2016	4	29	19:00:00	0.59934	40128	373.73	3.1311	1.6195	0.13981	29.354	0
2016	4	29	20:00:00	0.59137	40353	372.83	3.1339	1.6309	0.13729	29.33	0
2016	4	29	21:00:00	0.58187	41704	371.71	3.1098	1.6261	0.13427	29.307	0
2016	4	29	22:00:00	0.56657	43452	370.35	3.0063	1.613	0.12979	29.285	0
2016	4	29	23:00:00	0.54511	45486	368.85	2.7635	1.5978	0.12387	29.266	0
2016	4	30	00:00:00	0.51329	48558	367.31	2.3122	1.5814	0.11568	29.249	0
2016	4	30	01:00:00	0.46856	53587	365.79	1.5776	1.5628	0.10473	29.234	0
2016	4	30	02:00:00	0.41991	60167	364.29	0.51081	1.5415	0.093086	29.221	0
2016	4	30	03:00:00	0.37871	67115	362.83	-0.75151	1.5181	0.083277	29.21	0
2016	4	30	04:00:00	0.34582	73912	361.42	-1.9221	1.4932	0.075451	29.2	0
2016	4	30	05:00:00	0.3199	80437	360.06	-2.9357	1.4663	0.069269	29.189	0
2016	4	30	06:00:00	0.2998	86633	358.78	-3.7967	1.4375	0.064457	29.177	0
2016	4	30	07:00:00	0.28412	92789	357.59	-4.5148	1.4053	0.060683	29.162	0
2016	4	30	08:00:00	0.27219	99127	356.53	-5.0809	1.3686	0.057794	29.145	0
2016	4	30	09:00:00	0.26248	106080	355.61	-5.5251	1.3248	0.055447	29.127	0
2016	4	30	10:00:00	0.25411	114010	354.87	-5.8546	1.2717	0.053458	29.109	0
2016	4	30	11:00:00	0.24644	122610	354.34	-6.087	1.2086	0.051688	29.092	0
2016	4	30	12:00:00	0.23907	131040	353.98	-6.2377	1.1408	0.050042	29.075	0
2016	4	30	13:00:00	0.2318	138850	353.75	-6.3241	1.0727	0.048458	29.061	0
2016	4	30	14:00:00	0.22468	146160	353.57	-6.3632	1.0059	0.046922	29.048	0
2016	4	30	15:00:00	0.21796	153130	353.32	-6.3714	0.94159	0.045456	29.038	0
2016	4	30	16:00:00	0.21161	159890	353	-6.3632	0.8802	0.04405	29.029	0
2016	4	30	17:00:00	0.20586	166170	352.47	-6.3433	0.82458	0.042724	29.024	0
2016	4	30	18:00:00	0.20091	171960	351.66	-6.2904	0.77623	0.041504	29.02	0
2016	4	30	19:00:00	0.19674	176710	350.69	-6.1775	0.73541	0.040418	29.021	0
2016	4	30	20:00:00	0.19289	180360	349.71	-5.9852	0.69948	0.039406	29.026	0
2016	4	30	21:00:00	0.18887	183120	348.83	-5.7027	0.66793	0.038391	29.037	0
2016	4	30	22:00:00	0.18538	184340	347.93	-5.3204	0.64161	0.037486	29.061	0
2016	4	30	23:00:00	0.18247	183560	347.06	-4.8432	0.62092	0.036711	29.11	0
2016	5	1	00:00:00	0.1796	181540	346.31	-4.3306	0.60655	0.035976	29.175	0
2016	5	1	01:00:00	0.17655	178630	345.63	-3.8195	0.59972	0.035225	29.247	0
2016	5	1	02:00:00	0.17404	174560	345.03	-3.2994	0.59878	0.034603	29.319	0
2016	5	1	03:00:00	0.17232	168890	344.56	-2.7514	0.60471	0.034168	29.391	0
2016	5	1	04:00:00	0.17109	160530	344.25	-2.1531	0.61992	0.033861	29.462	0
2016	5	1	05:00:00	0.16994	149290	344.11	-1.4733	0.64263	0.033606	29.533	0
2016	5	1	06:00:00	0.16877	136700	344.33	-0.6656	0.66204	0.033417	29.605	0
2016	5	1	07:00:00	0.16595	123450	345.46	0.3004	0.66966	0.033071	29.679	0
2016	5	1	08:00:00	0.15724	109800	348.72	1.4233	0.64589	0.03192	29.755	0
2016	5	1	09:00:00	0.13907	94673	356.18	2.5547	0.56194	0.029431	29.834	0
2016	5	1	10:00:00	0.12613	82207	362.25	3.5006	0.49546	0.02764	29.914	0
2016	5	1	11:00:00	0.12473	75141	364.11	4.2332	0.47566	0.02762	29.995	0
2016	5	1	12:00:00	0.13156	68850	364.27	4.8032	0.47327	0.029158	30.085	0
2016	5	1	13:00:00	0.14268	62602	363.75	5.2775	0.47793	0.031533	30.228	0
2016	5	1	14:00:00	0.16072	55839	362.86	5.6166	0.48409	0.035348	30.447	0
2016	5	1	15:00:00	0.18274	49833	362.11	5.771	0.48485	0.040026	30.676	0
2016	5	1	16:00:00	0.19957	47007	361.46	5.8	0.48288	0.043557	30.892	0
2016	5	1	17:00:00	0.20959	46753	360.93	5.7847	0.47887	0.045609	31.098	0
2016	5	1	18:00:00	0.21079	49629	360.32	5.6891	0.46528	0.045714	31.352	0
2016	5	1	19:00:00	0.20757	53929	359.95	5.4798	0.45498	0.044924	31.612	0
2016	5	1	20:00:00	0.2366	72651	368.43	5.2835	0.55954	0.053853	31.85	0
2016	5	1	21:00:00	0.33507	103600	388.8	4.978	0.85541	0.084673	32.077	0
2016	5	1	22:00:00	0.41155	82395	391.32	4.4676	0.97216	0.10525	32.3	0
2016	5	1	23:00:00	0.49788	58158	390.16	3.9499	1.062	0.12658	32.521	0
2016	5	2	00:00:00	0.64044	45724	390.27	2.8768	1.0183	0.16293	32.74	0
2016	5	2	01:00:00	0.61861	36859	403.99	0.94334	0.37337	0.16787	32.956	0
2016	5	2	02:00:00	0.36246	21800	418.11	0.0030398	-0.01767	0.10578	33.169	0
2016	5	2	03:00:00	0.33233	20484	417.87	-0.3555	-0.11928	0.096912	33.378	0
2016	5	2	04:00:00	0.3185	20334	416.45	-0.52038	-0.17805	0.092247	33.566	0
2016	5	2	05:00:00	0.31026	20445	415.65	-0.57775	-0.2141	0.089516	33.681	0
2016	5	2	06:00:00	0.30901	20547	415.21	-0.59136	-0.2454	0.088964	33.769	0
2016	5	2	07:00:00	0.31088	20851	415.07	-0.58949	-0.2761	0.089444	33.854	0
2016	5	2	08:00:00	0.31174	21507	415.06	-0.56942	-0.30717	0.089687	33.941	0
2016	5	2	09:00:00	0.30966	22434	415.01	-0.51835	-0.33674	0.089068	34.035	0
2016	5	2	10:00:00	0.30439	23630	414.76	-0.47118	-0.35834	0.087445	34.126	0
2016	5	2	11:00:00	0.30114	25075	414.46	-0.43378	-0.3695	0.086387	34.184	0
2016	5	2	12:00:00	0.29805	27107	414.24	-0.39995	-0.37188	0.085409	34.219	0
2016	5	2	13:00:00	0.29312	29793	413.96	-0.36386	-0.36838	0.083885	34.25	0
2016	5	2	14:00:00	0.28654	33073	413.52	-0.31691	-0.35522	0.081827	34.281	0
2016	5	2	15:00:00	0.27929	37302	412.92	-0.24298	-0.32478	0.079525	34.312	0
2016	5	2	16:00:00	0.27298	42568	412.06	-0.11757	-0.26664	0.077407	34.343	0
2016	5	2	17:00:00	0.27252	47771	411	0.091484	-0.17327	0.076876	34.374	0
2016	5	2	18:00:00	0.27685	50549	410.54	0.42355	-0.041079	0.077925	34.403	0
2016	5	2	19:00:00	0.27855	51343	411.22	0.9342	0.13496	0.078664	34.43	0
2016	5	2	20:00:00	0.26835	51647	412.79	1.7247	0.33163	0.076356	34.456	0
2016	5	2	21:00:00	0.24467	49055	414.01	2.6374	0.49716	0.07003	34.48	0
2016	5	2	22:00:00	0.22006	43200	414.53	3.3658	0.61432	0.06315	34.503	0
2016	5	2	23:00:00	0.20065	36906	414.55	3.8406	0.68843	0.057591	34.525	0
2016	5	3	00:00:00	0.18632	31452	414.16	4.1203	0.73218	0.053376	34.545	0
2016	5	3	01:00:00	0.17683	27113	413.51	4.2634	0.75817	0.050501	34.564	0
2016	5	3	02:00:00	0.1712	23781	412.74	4.3231	0.77419	0.048711	34.582	0
2016	5	3	03:00:00	0.16836	21416	411.91	4.3365	0.78356	0.047712	34.599	0
2016	5	3	04:00:00	0.16702	19965	411.06	4.3306	0.78827	0.047135	34.615	0
2016	5	3	05:00:00	0.16681	19238	410.2	4.3054	0.78971	0.046881	34.631	0
2016	5	3	06:00:00	0.16936	18694	409.31	4.2403	0.78914	0.047389	34.647	0
2016	5	3	07:00:00	0.17623	18149	408.46	4.1225	0.78653	0.049105	34.661	0
2016	5	3	08:00:00	0.18716	18150	407.6	3.9495	0.77983	0.051931	34.672	0
2016	5	3	09:00:00	0.20272	19268	406.73	3.7191	0.76552	0.056006	34.679	0
2016	5	3	10:00:00	0.22582	21709	405.88	3.4136	0.73918	0.062122	34.682	0
2016	5	3	11:00:00	0.26008	25292	405.02	3.0068	0.69448	0.071243	34.683	0
2016	5	3	12:00:00	0.31038	29434	404.13	2.5538	0.62299	0.084638	34.681	0
2016	5	3	13:00:00	0.38548	31062	403.23	2.1498	0.53458	0.10465	34.679	0
2016	5	3	14:00:00	0.47784	29509	402.38	1.8223	0.45546	0.12918	34.676	0
2016	5	3	15:00:00	0.56056	27160	401.53	1.551	0.40119	0.15091	34.672	0
2016	5	3	16:00:00	0.61635	25443	400.63	1.3181	0.36986	0.1652	34.668	0
2016	5	3	17:00:00	0.64937	24234	399.7	1.1078	0.3557	0.17325	34.664	0
2016	5	3	18:00:00	0.66559	23427	398.74	0.90904	0.35167	0.17673	34.66	0
2016	5	3	19:00:00	0.67148	22746	397.74	0.71254	0.35426	0.17739	34.656	0
2016	5	3	20:00:00	0.67099	21755	396.77	0.51484	0.3716	0.1764	34.653	0
2016	5	3	21:00:00	0.66692	19954	395.81	0.30269	0.41552	0.17449	34.65	0
2016	5	3	22:00:00	0.65884	17004	394.83	0.08437	0.48881	0.17152	34.649	0
2016	5	3	23:00:00	0.64294	13714	393.87	-0.090919	0.55524	0.16657	34.649	0
2016	5	4	00:00:00	0.61495	11200	392.95	-0.21143	0.60379	0.15858	34.653	0
2016	5	4	01:00:00	0.56789	9391.6	391.99	-0.2805	0.63941	0.14573	34.669	0
2016	5	4	02:00:00	0.51705	8064.3	390.99	-0.30525	0.66438	0.13201	34.7	0
2016	5	4	03:00:00	0.47769	7087.6	389.94	-0.30556	0.6803	0.1213	34.736	0
2016	5	4	04:00:00	0.45331	6514.9	388.98	-0.26989	0.68735	0.11454	34.776	0
2016	5	4	05:00:00	0.44193	6265.7	388.12	-0.13678	0.68965	0.11117	34.816	0
2016	5	4	06:00:00	0.43869	6213.4	387.34	0.13396	0.69103	0.10992	34.856	0
2016	5	4	07:00:00	0.44123	6278.6	386.7	0.46874	0.69179	0.11018	34.897	0
2016	5	4	08:00:00	0.45448	6577.6	386.21	0.71965	0.69094	0.11321	34.938	0
2016	5	4	09:00:00	0.47387	7009.1	385.91	0.89783	0.68733	0.11785	34.98	0
2016	5	4	10:00:00	0.48596	7263.6	385.92	1.0235	0.67476	0.12087	35.022	0
2016	5	4	11:00:00	0.48396	7301.2	387.02	1.114	0.63962	0.12106	35.064	0
2016	5	4	12:00:00	0.4106	6254.7	391.64	1.1812	0.52068	0.105	35.106	0
2016	5	4	13:00:00	0.29891	4070.7	398.15	1.2288	0.37789	0.078974	35.148	0
2016	5	4	14:00:00	0.24805	2896.4	401.12	1.2639	0.31444	0.06664	35.19	0
2016	5	4	15:00:00	0.23717	2644.5	401.53	1.2952	0.30003	0.063859	35.233	0
2016	5	4	16:00:00	0.23512	2608.3	400.98	1.3276	0.29778	0.063133	35.275	0
2016	5	4	17:00:00	0.2379	2624.2	399.97	1.366	0.30353	0.063557	35.319	0
2016	5	4	18:00:00	0.23887	2657.2	399.03	1.4147	0.30692	0.063519	35.363	0
2016	5	4	19:00:00	0.23907	2683.9	398.11	1.4726	0.30818	0.063277	35.408	0
2016	5	4	20:00:00	0.23957	2710.1	397.15	1.5295	0.3083	0.063106	35.454	0
2016	5	4	21:00:00	0.24049	2753	396.19	1.5736	0.30754	0.06304	35.499	0
2016	5	4	22:00:00	0.24009	2843.2	395.23	1.6052	0.30595	0.062631	35.543	0
2016	5	4	23:00:00	0.23839	2978.9	394.24	1.6256	0.30283	0.061877	35.584	0
2016	5	5	00:00:00	0.23639	3160.2	393.2	1.6365	0.29735	0.061036	35.616	0
2016	5	5	01:00:00	0.23504	3401	392.18	1.6406	0.29056	0.060373	35.633	0
2016	5	5	02:00:00	0.23534	3728.9	391.27	1.6405	0.2838	0.060167	35.642	0
2016	5	5	03:00:00	0.23846	4181	390.5	1.6381	0.27735	0.060727	35.647	0
2016	5	5	04:00:00	0.24543	4789.6	389.91	1.6339	0.27062	0.062312	35.652	0
2016	5	5	05:00:00	0.25689	5588.8	389.48	1.6256	0.26185	0.065075	35.657	0
2016	5	5	06:00:00	0.27509	6738.4	389.12	1.6069	0.24599	0.06956	35.698	0
2016	5	5	07:00:00	0.30686	8621.9	388.74	1.5629	0.20948	0.077441	35.835	0
2016	5	5	08:00:00	0.3565	10636	388	1.4792	0.13271	0.089623	36.016	0
2016	5	5	09:00:00	0.38439	11314	387.52	1.3657	0.010951	0.096402	36.194	0
2016	5	5	10:00:00	0.37382	11214	387.23	1.2264	-0.10977	0.093615	36.368	0
2016	5	5	11:00:00	0.31579	10638	385.98	1.071	-0.18469	0.078579	36.541	0
2016	5	5	12:00:00	0.25241	10427	384.61	0.89697	-0.22853	0.062359	36.712	0
2016	5	5	13:00:00	0.20575	10652	383.2	0.69179	-0.25082	0.050465	36.883	0
2016	5	5	14:00:00	0.22109	22918	389.55	0.33433	-0.32711	0.057245	37.054	0
2016	5	5	15:00:00	0.4535	99485	431.98	-1.1992	-0.85944	0.1425	37.226	0
2016	5	5	16:00:00	0.45678	128060	443.3	-2.6519	-1.1175	0.14992	37.397	0
2016	5	5	17:00:00	0.36541	130360	441.76	-2.8641	-1.1999	0.11911	37.566	0
2016	5	5	18:00:00	0.33516	117720	440.17	-2.6887	-1.2562	0.10845	37.731	0
2016	5	5	19:00:00	0.32063	107740	438.82	-1.8862	-1.2688	0.10312	37.885	0
2016	5	5	20:00:00	0.29669	102710	437.83	-0.80429	-1.2672	0.094982	38.034	0
2016	5	5	21:00:00	0.26966	101390	437.1	0.37529	-1.2518	0.086038	38.176	0
2016	5	5	22:00:00	0.25729	97540	436.78	1.0802	-1.2174	0.081972	38.312	0
2016	5	5	23:00:00	0.25296	91250	436.93	1.4935	-1.1753	0.080647	38.443	0
2016	5	6	00:00:00	0.25183	83928	437.22	1.7569	-1.1417	0.080396	38.501	0
2016	5	6	01:00:00	0.25437	76155	437.2	1.9767	-1.1242	0.081202	38.509	0
2016	5	6	02:00:00	0.25838	67283	436.89	2.2272	-1.1178	0.082362	38.512	0
2016	5	6	03:00:00	0.2605	59022	436.27	2.5845	-1.1226	0.082803	38.517	0
2016	5	6	04:00:00	0.26193	52868	435.12	3.0841	-1.1298	0.08282	38.525	0
2016	5	6	05:00:00	0.26653	48309	433.63	3.5177	-1.1385	0.0837	38.534	0
2016	5	6	06:00:00	0.27516	44656	431.88	3.8287	-1.1468	0.085713	38.547	0
2016	5	6	07:00:00	0.29134	41107	429.75	4.0306	-1.1594	0.089861	38.577	0
2016	5	6	08:00:00	0.31705	37261	427.24	4.1448	-1.173	0.096653	38.658	0
2016	5	6	09:00:00	0.3384	34499	425.05	4.1736	-1.1762	0.10211	38.754	0
2016	5	6	10:00:00	0.35265	32482	423.21	4.1662	-1.1714	0.10549	38.847	0
2016	5	6	11:00:00	0.35983	30772	421.75	4.1239	-1.159	0.1069	38.934	0
2016	5	6	12:00:00	0.35996	28413	421.01	4.0047	-1.1296	0.10656	39.016	0
2016	5	6	13:00:00	0.34817	25974	420.91	3.7892	-1.0869	0.10302	39.092	0
2016	5	6	14:00:00	0.32569	24170	421.4	3.5854	-1.0358	0.096588	39.164	0
2016	5	6	15:00:00	0.30331	22598	422.12	3.4098	-0.97324	0.090261	39.233	0
2016	5	6	16:00:00	0.28813	21759	422.9	3.2499	-0.93352	0.086061	39.301	0
2016	5	6	17:00:00	0.33065	28549	431.85	3.0776	-1.0818	0.1032	39.37	0
2016	5	6	18:00:00	0.51395	42932	457.55	2.7977	-1.7411	0.18042	39.441	0
2016	5	6	19:00:00	0.60809	46686	463.42	2.2596	-1.9437	0.21809	39.515	0
2016	5	6	20:00:00	0.63899	54960	462.43	1.1956	-1.9112	0.22818	39.595	0
2016	5	6	21:00:00	0.66067	67655	460.04	-0.19001	-1.8156	0.23348	39.681	0
2016	5	6	22:00:00	0.69896	82048	457.94	-1.0738	-1.7121	0.24476	39.77	0
2016	5	6	23:00:00	0.74865	96031	455.55	-1.391	-1.5789	0.25945	39.86	0
2016	5	7	00:00:00	0.8049	103910	453.24	-1.3976	-1.461	0.27613	39.947	0
2016	5	7	01:00:00	0.84718	108360	451.04	-1.0708	-1.3996	0.2878	40.029	0
2016	5	7	02:00:00	0.87378	111190	448.76	-0.040642	-1.3945	0.29386	40.106	0
2016	5	7	03:00:00	0.87262	112360	447.13	1.2326	-1.4249	0.29135	40.178	0
2016	5	7	04:00:00	0.81905	113190	446	1.9199	-1.4795	0.27211	40.229	0
2016	5	7	05:00:00	0.71552	112290	445.35	2.1154	-1.5444	0.23703	40.241	0
2016	5	7	06:00:00	0.58898	111940	445.44	2.1188	-1.5863	0.19515	40.238	0
2016	5	7	07:00:00	0.47923	112280	446.08	1.8459	-1.6	0.15922	40.232	0
2016	5	7	08:00:00	0.40481	112300	446.59	0.96291	-1.6033	0.13482	40.224	0
2016	5	7	09:00:00	0.36271	111480	446.72	-0.35158	-1.606	0.12088	40.217	0
2016	5	7	10:00:00	0.34258	110120	446.52	-1.4343	-1.6085	0.11407	40.209	0
2016	5	7	11:00:00	0.33497	108920	445.87	-1.9283	-1.6147	0.11121	40.202	0
2016	5	7	12:00:00	0.33509	107630	444.73	-2.0354	-1.628	0.11068	40.195	0
2016	5	7	13:00:00	0.34657	104410	443.45	-1.8985	-1.6373	0.11381	40.189	0
2016	5	7	14:00:00	0.3788	98010	442.19	-1.282	-1.6339	0.12368	40.185	0
2016	5	7	15:00:00	0.44386	87615	440.78	0.1329	-1.6162	0.14399	40.184	0
2016	5	7	16:00:00	0.55184	75502	439.08	1.6491	-1.5754	0.17767	40.186	0
2016	5	7	17:00:00	0.65897	66883	437.22	2.6808	-1.5277	0.21038	40.189	0
2016	5	7	18:00:00	0.71833	62497	435.26	3.2974	-1.491	0.22727	40.191	0
2016	5	7	19:00:00	0.74441	60314	433.3	3.6236	-1.4613	0.23342	40.191	0
2016	5	7	20:00:00	0.74858	59373	431.51	3.7506	-1.4384	0.23279	40.189	0
2016	5	7	21:00:00	0.74427	58289	429.74	3.7748	-1.426	0.22956	40.182	0
2016	5	7	22:00:00	0.73366	56603	428.08	3.7378	-1.4224	0.22454	40.174	0
2016	5	7	23:00:00	0.70725	54893	426.43	3.5581	-1.4261	0.21481	40.164	0
2016	5	8	00:00:00	0.66091	54290	424.86	3.1071	-1.4354	0.19928	40.153	0
2016	5	8	01:00:00	0.60881	55335	423.69	2.2461	-1.4521	0.18254	40.141	0
2016	5	8	02:00:00	0.56834	57528	423.19	1.0731	-1.4796	0.16998	40.129	0
2016	5	8	03:00:00	0.54551	59847	423.35	-0.05419	-1.5196	0.16327	40.118	0
2016	5	8	04:00:00	0.53529	61796	423.87	-0.87354	-1.5671	0.16061	40.107	0
2016	5	8	05:00:00	0.52448	63625	424.05	-1.4014	-1.6036	0.1575	40.097	0
2016	5	8	06:00:00	0.50917	64763	423.47	-1.6916	-1.6121	0.15249	40.087	0
2016	5	8	07:00:00	0.48789	65563	422.19	-1.8115	-1.6016	0.14524	40.078	0
2016	5	8	08:00:00	0.46146	66163	420.54	-1.8405	-1.5835	0.1363	40.069	0
2016	5	8	09:00:00	0.43113	66882	418.95	-1.836	-1.5731	0.12639	40.062	0
2016	5	8	10:00:00	0.39585	68963	417.55	-1.7768	-1.5665	0.11527	40.056	0
2016	5	8	11:00:00	0.36528	72177	416.31	-1.6486	-1.5596	0.10574	40.05	0
2016	5	8	12:00:00	0.34381	75455	415.2	-1.5378	-1.5517	0.098991	40.045	0
2016	5	8	13:00:00	0.33029	78235	414.24	-1.4735	-1.5433	0.094651	40.041	0
2016	5	8	14:00:00	0.32133	80992	413.33	-1.44	-1.5325	0.091682	40.038	0
2016	5	8	15:00:00	0.31419	83424	412.44	-1.4223	-1.5207	0.089258	40.036	0
2016	5	8	16:00:00	0.30683	85128	411.53	-1.4131	-1.5105	0.086782	40.039	0
2016	5	8	17:00:00	0.29571	86663	410.5	-1.4094	-1.5024	0.083223	40.065	0
2016	5	8	18:00:00	0.27687	88656	409.33	-1.416	-1.4981	0.077479	40.12	0
2016	5	8	19:00:00	0.26065	90790	408.1	-1.4708	-1.4905	0.072501	40.18	0
2016	5	8	20:00:00	0.25504	92431	406.68	-1.6959	-1.4696	0.070443	40.253	0
2016	5	8	21:00:00	0.26426	102620	404.99	-2.4726	-1.3986	0.072376	40.402	0
2016	5	8	22:00:00	0.31147	120150	403.24	-3.0033	-1.2294	0.084574	40.59	0
2016	5	8	23:00:00	0.34154	125280	401.47	-2.9222	-1.1144	0.091937	40.785	0
2016	5	9	00:00:00	0.34007	122950	399.94	-2.0164	-1.0861	0.090843	40.98	0
2016	5	9	01:00:00	0.309	107950	402.2	-1.5106	-1.0258	0.083407	41.177	0
2016	5	9	02:00:00	0.19756	76990	426.3	-1.5268	-0.56565	0.059691	41.375	0
2016	5	9	03:00:00	0.14385	61630	433.48	-1.1992	-0.43884	0.045138	41.578	0
2016	5	9	04:00:00	0.087472	44990	439.53	0.31977	-0.4146	0.028178	41.789	0
2016	5	9	05:00:00	0.035551	21411	468.16	1.1072	-0.18314	0.012981	42.013	0
2016	5	9	06:00:00	0.027641	17510	471.66	1.3525	-0.14836	0.010269	42.244	0
2016	5	9	07:00:00	0.025771	17367	471.42	1.4608	-0.14105	0.0095645	42.473	0
2016	5	9	08:00:00	0.024926	17514	471.12	1.4952	-0.13676	0.0092391	42.697	0
2016	5	9	09:00:00	0.024371	17652	471.09	1.4963	-0.13218	0.0090324	42.91	0
2016	5	9	10:00:00	0.024314	17848	471.36	1.4761	-0.13083	0.0090217	43.067	0
2016	5	9	11:00:00	0.024953	18644	472.02	1.4109	-0.13207	0.009285	43.178	0
2016	5	9	12:00:00	0.027322	20366	473.67	1.2439	-0.13922	0.010238	43.279	0
2016	5	9	13:00:00	0.031777	22498	475.97	0.87176	-0.15161	0.012024	43.357	0
2016	5	9	14:00:00	0.036544	24508	477.16	0.24247	-0.15341	0.013896	43.397	0
2016	5	9	15:00:00	0.040827	26561	477.34	-0.55179	-0.1496	0.015535	43.426	0
2016	5	9	16:00:00	0.044341	27790	476.85	-1.1321	-0.14212	0.016837	43.454	0
2016	5	9	17:00:00	0.047566	27665	475.88	-1.4239	-0.1365	0.017988	43.48	0
2016	5	9	18:00:00	0.051012	26545	474.69	-1.5261	-0.13482	0.019194	43.505	0
2016	5	9	19:00:00	0.05454	24892	473.49	-1.5354	-0.13625	0.020419	43.529	0
2016	5	9	20:00:00	0.057562	23199	472.3	-1.4699	-0.14062	0.021442	43.553	0
2016	5	9	21:00:00	0.060286	21666	471	-1.2527	-0.14572	0.022333	43.576	0
2016	5	9	22:00:00	0.06288	20482	469.65	-0.85087	-0.15008	0.023161	43.599	0
2016	5	9	23:00:00	0.065327	19615	468.35	-0.42332	-0.15341	0.023929	43.621	0
2016	5	10	00:00:00	0.067609	19038	467.12	-0.11424	-0.15513	0.024636	43.642	0
2016	5	10	01:00:00	0.069737	18645	465.97	0.079975	-0.15529	0.025286	43.662	0
2016	5	10	02:00:00	0.07179	18335	464.88	0.1839	-0.15436	0.025908	43.68	0
2016	5	10	03:00:00	0.073645	18231	463.84	0.22611	-0.1513	0.02646	43.697	0
2016	5	10	04:00:00	0.074991	18525	462.85	0.23511	-0.14413	0.026829	43.714	0
2016	5	10	05:00:00	0.075674	19031	461.94	0.22115	-0.13206	0.026966	43.731	0
2016	5	10	06:00:00	0.075719	19452	461.16	0.15903	-0.11561	0.026892	43.748	0
2016	5	10	07:00:00	0.075133	19719	460.56	0.012857	-0.095497	0.026614	43.766	0
2016	5	10	08:00:00	0.073735	20012	460.05	-0.17315	-0.075941	0.026062	43.784	0
2016	5	10	09:00:00	0.072777	20255	459.72	-0.32108	-0.061572	0.025686	43.802	0
2016	5	10	10:00:00	0.073088	20508	459.64	-0.40797	-0.053397	0.025787	43.82	0
2016	5	10	11:00:00	0.075202	20959	459.84	-0.44493	-0.050219	0.026556	43.839	0
2016	5	10	12:00:00	0.079917	21714	460.44	-0.45152	-0.049782	0.028296	43.858	0
2016	5	10	13:00:00	0.086491	22754	461.14	-0.43024	-0.050895	0.030718	43.877	0
2016	5	10	14:00:00	0.093445	23526	461.45	-0.3411	-0.054745	0.03323	43.896	0
2016	5	10	15:00:00	0.098416	23775	461.44	-0.11771	-0.064716	0.034995	43.915	0
2016	5	10	16:00:00	0.099932	23741	461.4	0.3154	-0.085362	0.035528	43.933	0
2016	5	10	17:00:00	0.098183	23334	461.18	0.98515	-0.11627	0.034874	43.952	0
2016	5	10	18:00:00	0.092819	22173	460.42	1.6382	-0.14613	0.032863	43.97	0
2016	5	10	19:00:00	0.08743	20847	459.47	2.1049	-0.16805	0.030826	43.987	0
2016	5	10	20:00:00	0.083985	19905	458.54	2.3905	-0.18118	0.029491	44.005	0
2016	5	10	21:00:00	0.082077	19382	457.56	2.5397	-0.18728	0.028698	44.021	0
2016	5	10	22:00:00	0.081214	19173	456.5	2.5972	-0.18902	0.028265	44.036	0
2016	5	10	23:00:00	0.08121	19080	455.43	2.6066	-0.18858	0.028131	44.05	0
2016	5	11	00:00:00	0.082245	19150	454.37	2.5869	-0.18547	0.028356	44.063	0
2016	5	11	01:00:00	0.084076	19641	453.25	2.5086	-0.17704	0.028844	44.073	0
2016	5	11	02:00:00	0.086522	20716	452.12	2.3267	-0.16149	0.029536	44.082	0
2016	5	11	03:00:00	0.089957	22232	450.97	2.0073	-0.13762	0.030552	44.088	0
2016	5	11	04:00:00	0.094708	23410	449.83	1.5508	-0.10607	0.032002	44.094	0
2016	5	11	05:00:00	0.099089	23995	448.78	1.068	-0.074242	0.033327	44.098	0
2016	5	11	06:00:00	0.10173	24295	447.8	0.66897	-0.049272	0.034067	44.101	0
2016	5	11	07:00:00	0.10319	24444	446.84	0.36996	-0.032391	0.034407	44.104	0
2016	5	11	08:00:00	0.10411	24527	445.89	0.16163	-0.022801	0.034565	44.108	0
2016	5	11	09:00:00	0.10489	24592	444.94	0.031018	-0.018748	0.034678	44.111	0
2016	5	11	10:00:00	0.10588	24669	443.98	-0.039452	-0.017934	0.034853	44.114	0
2016	5	11	11:00:00	0.10713	24752	443.05	-0.068196	-0.019432	0.035118	44.117	0
2016	5	11	12:00:00	0.10782	24768	442.22	-0.073888	-0.026236	0.035212	44.121	0
2016	5	11	13:00:00	0.10741	24685	441.51	-0.06661	-0.043017	0.034965	44.126	0
2016	5	11	14:00:00	0.10595	24372	440.79	-0.035602	-0.072878	0.03438	44.131	0
2016	5	11	15:00:00	0.10286	23478	439.94	0.012333	-0.10909	0.033248	44.137	0
2016	5	11	16:00:00	0.1003	22216	439.1	0.033483	-0.13525	0.032296	44.144	0
2016	5	11	17:00:00	0.098621	21314	438.31	0.035576	-0.15066	0.031642	44.151	0
2016	5	11	18:00:00	0.097659	20778	437.54	0.022476	-0.15763	0.031222	44.159	0
2016	5	11	19:00:00	0.097073	20550	436.78	-0.039437	-0.15905	0.030928	44.168	0
2016	5	11	20:00:00	0.096765	20445	436.02	-0.20335	-0.15817	0.030722	44.178	0
2016	5	11	21:00:00	0.097633	20361	435.23	-0.53063	-0.15315	0.030885	44.189	0
2016	5	11	22:00:00	0.10137	20531	434.42	-1.0831	-0.1387	0.03195	44.202	0
2016	5	11	23:00:00	0.10973	21037	433.48	-1.8539	-0.10999	0.034435	44.217	0
2016	5	12	00:00:00	0.11578	21233	432.83	-2.5629	-0.06275	0.036225	44.235	0
2016	5	12	01:00:00	0.11637	21150	432.59	-3.1081	-0.0014314	0.036369	44.255	0
2016	5	12	02:00:00	0.11344	20527	432.1	-3.5051	0.044156	0.035373	44.275	0
2016	5	12	03:00:00	0.10654	19287	431.37	-3.7666	0.072449	0.03311	44.296	0
2016	5	12	04:00:00	0.10014	18225	430.75	-3.9243	0.087358	0.031033	44.316	0
2016	5	12	05:00:00	0.09426	17251	430.15	-4.0068	0.093319	0.029129	44.337	0
2016	5	12	06:00:00	0.089034	16357	429.64	-4.0407	0.094503	0.027448	44.357	0
2016	5	12	07:00:00	0.085966	15772	429.17	-4.0458	0.093876	0.026444	44.377	0
2016	5	12	08:00:00	0.085419	15616	428.72	-4.0377	0.092969	0.026222	44.399	0
2016	5	12	09:00:00	0.087277	15588	428.68	-4.0146	0.092969	0.026787	44.423	0
2016	5	12	10:00:00	0.094147	15838	429.01	-3.9478	0.092959	0.028941	44.452	0
2016	5	12	11:00:00	0.10773	16478	429.9	-3.8069	0.090746	0.033255	44.484	0
2016	5	12	12:00:00	0.12578	17380	430.53	-3.5648	0.078662	0.038937	44.519	0
2016	5	12	13:00:00	0.14152	18329	430.49	-3.2164	0.051592	0.043802	44.554	0
2016	5	12	14:00:00	0.14987	18691	430.03	-2.7668	0.012168	0.046284	44.589	0
2016	5	12	15:00:00	0.15204	18710	429.3	-2.2296	-0.025885	0.046796	44.624	0
2016	5	12	16:00:00	0.1508	18557	428.38	-1.6623	-0.054032	0.046215	44.66	0
2016	5	12	17:00:00	0.14763	18133	427.31	-1.1807	-0.074312	0.045018	44.695	0
2016	5	12	18:00:00	0.14268	17354	426.51	-0.82416	-0.08742	0.043346	44.73	0
2016	5	12	19:00:00	0.133	16173	426.22	-0.59051	-0.093333	0.04035	44.765	0
2016	5	12	20:00:00	0.11626	14971	426.73	-0.46	-0.093914	0.035352	44.8	0
2016	5	12	21:00:00	0.0965	13986	428.32	-0.40044	-0.083189	0.029556	44.834	0
2016	5	12	22:00:00	0.081554	13163	429.63	-0.37978	-0.069457	0.025136	44.866	0
2016	5	12	23:00:00	0.072481	12613	430.19	-0.37475	-0.06164	0.0224	44.896	0
2016	5	13	00:00:00	0.067093	12308	430.29	-0.37435	-0.058056	0.020745	44.923	0
2016	5	13	01:00:00	0.063774	12152	430.09	-0.37489	-0.056519	0.0197	44.948	0
2016	5	13	02:00:00	0.061894	12102	429.47	-0.3742	-0.056201	0.019065	44.973	0
2016	5	13	03:00:00	0.060444	12084	428.87	-0.37084	-0.057167	0.018567	44.997	0
2016	5	13	04:00:00	0.059016	12064	428.31	-0.36059	-0.059661	0.01808	45.02	0
2016	5	13	05:00:00	0.057443	12023	427.73	-0.33878	-0.063506	0.017551	45.044	0
2016	5	13	06:00:00	0.055767	11936	427.12	-0.30325	-0.068025	0.01699	45.068	0
2016	5	13	07:00:00	0.054163	11835	426.45	-0.26957	-0.07197	0.016449	45.091	0
2016	5	13	08:00:00	0.05259	11738	425.78	-0.24489	-0.07517	0.015922	45.113	0
2016	5	13	09:00:00	0.050881	11646	425.1	-0.22752	-0.077684	0.015356	45.132	0
2016	5	13	10:00:00	0.048962	11575	424.42	-0.21621	-0.079495	0.014729	45.147	0
2016	5	13	11:00:00	0.046983	11547	423.73	-0.20927	-0.080551	0.014088	45.159	0
2016	5	13	12:00:00	0.04528	11517	423.03	-0.20554	-0.08083	0.013532	45.169	0
2016	5	13	13:00:00	0.043837	11498	422.3	-0.2038	-0.080636	0.013056	45.177	0
2016	5	13	14:00:00	0.042638	11499	421.54	-0.20314	-0.08027	0.012653	45.185	0
2016	5	13	15:00:00	0.041651	11522	420.73	-0.20293	-0.079644	0.012313	45.193	0
2016	5	13	16:00:00	0.040935	11551	419.87	-0.20393	-0.078908	0.012052	45.2	0
2016	5	13	17:00:00	0.040492	11562	418.97	-0.20727	-0.078239	0.01187	45.207	0
2016	5	13	18:00:00	0.040219	11568	418.09	-0.21389	-0.077636	0.011741	45.213	0
2016	5	13	19:00:00	0.040028	11622	417.23	-0.22466	-0.07713	0.011637	45.219	0
2016	5	13	20:00:00	0.039997	11710	416.4	-0.24021	-0.076763	0.011582	45.225	0
2016	5	13	21:00:00	0.040244	11795	415.59	-0.25857	-0.076475	0.011608	45.231	0
2016	5	13	22:00:00	0.040847	11857	414.81	-0.2746	-0.076242	0.011738	45.237	0
2016	5	13	23:00:00	0.041795	11911	414.06	-0.28672	-0.075996	0.011966	45.243	0
2016	5	14	00:00:00	0.042992	11985	413.34	-0.29487	-0.075696	0.012266	45.249	0
2016	5	14	01:00:00	0.044357	12095	412.63	-0.29947	-0.075178	0.012612	45.255	0
2016	5	14	02:00:00	0.045882	12238	411.94	-0.30125	-0.074165	0.013002	45.263	0
2016	5	14	03:00:00	0.047655	12388	411.25	-0.30132	-0.072455	0.013459	45.27	0
2016	5	14	04:00:00	0.049545	12501	410.56	-0.30027	-0.070479	0.013946	45.278	0
2016	5	14	05:00:00	0.051275	12574	409.84	-0.29696	-0.068833	0.014383	45.287	0
2016	5	14	06:00:00	0.052766	12632	409.12	-0.28899	-0.06774	0.014749	45.295	0
2016	5	14	07:00:00	0.05414	12683	408.38	-0.2734	-0.067168	0.015078	45.304	0
2016	5	14	08:00:00	0.055538	12739	407.65	-0.2464	-0.067001	0.015413	45.313	0
2016	5	14	09:00:00	0.057074	12815	406.99	-0.20299	-0.067425	0.015787	45.322	0
2016	5	14	10:00:00	0.058848	12927	406.38	-0.13613	-0.069021	0.01623	45.332	0
2016	5	14	11:00:00	0.060865	13035	405.83	-0.03674	-0.072402	0.01674	45.342	0
2016	5	14	12:00:00	0.062674	13069	405.36	0.10783	-0.078076	0.017198	45.353	0
2016	5	14	13:00:00	0.063572	13040	405	0.31201	-0.086026	0.017414	45.364	0
2016	5	14	14:00:00	0.063606	12973	404.7	0.59216	-0.095782	0.017397	45.376	0
2016	5	14	15:00:00	0.062979	12797	404.34	0.92221	-0.10681	0.017195	45.388	0
2016	5	14	16:00:00	0.061389	12324	403.82	1.2214	-0.11859	0.016719	45.401	0
2016	5	14	17:00:00	0.059165	11593	403.13	1.4555	-0.12939	0.016058	45.413	0
2016	5	14	18:00:00	0.057393	10891	402.43	1.6299	-0.13772	0.015523	45.427	0
2016	5	14	19:00:00	0.05593	10250	401.68	1.7585	-0.14344	0.015071	45.469	0
2016	5	14	20:00:00	0.054241	9506.4	400.8	1.8567	-0.1465	0.014552	45.629	0
2016	5	14	21:00:00	0.052679	8798.6	399.93	1.8989	-0.14598	0.014071	45.852	0
2016	5	14	22:00:00	0.052022	8303.2	399.08	1.905	-0.14245	0.013837	46.072	0
2016	5	14	23:00:00	0.051808	8038.4	398.4	1.8964	-0.13645	0.013733	46.287	0
2016	5	15	00:00:00	0.051993	7865.3	397.74	1.8671	-0.13151	0.013736	46.497	0
2016	5	15	01:00:00	0.053043	7726.4	397.02	1.8213	-0.12752	0.013963	46.7	0
2016	5	15	02:00:00	0.054482	8552.1	396.56	1.7927	-0.12441	0.014309	46.896	0
2016	5	15	03:00:00	0.11252	62637	426.71	1.7917	-0.22779	0.034951	47.083	0
2016	5	15	04:00:00	0.2314	145210	464.5	2.0186	-0.49886	0.08338	47.259	0
2016	5	15	05:00:00	0.22063	149050	466.21	2.8272	-0.58616	0.080093	47.425	0
2016	5	15	06:00:00	0.21578	125600	465.36	3.576	-0.68744	0.078041	47.583	0
2016	5	15	07:00:00	0.24327	96788	464.78	4.0156	-0.73431	0.087765	47.73	0
2016	5	15	08:00:00	0.30909	69972	464.24	4.3293	-0.73699	0.11125	47.871	0
2016	5	15	09:00:00	0.39199	53971	463.11	4.5221	-0.70433	0.14039	48.005	0
2016	5	15	10:00:00	0.49302	45202	461.74	4.6095	-0.6401	0.17552	48.132	0
2016	5	15	11:00:00	0.58403	43857	459.88	4.6319	-0.52292	0.20627	48.254	0
2016	5	15	12:00:00	0.65793	46083	457.57	4.6223	-0.35718	0.23005	48.359	0
2016	5	15	13:00:00	0.71103	47647	455.15	4.5984	-0.18814	0.246	48.387	0
2016	5	15	14:00:00	0.73971	48273	453.11	4.5476	-0.017987	0.25365	48.378	0
2016	5	15	15:00:00	0.74068	48202	451.49	4.4517	0.16249	0.25216	48.364	0
2016	5	15	16:00:00	0.72433	47516	449.66	4.2825	0.32249	0.2446	48.348	0
2016	5	15	17:00:00	0.69119	45878	447.64	4.0246	0.46034	0.23134	48.331	0
2016	5	15	18:00:00	0.65266	44154	445.8	3.6527	0.57258	0.21666	48.312	0
2016	5	15	19:00:00	0.61173	43020	444.08	3.1479	0.65746	0.20151	48.292	0
2016	5	15	20:00:00	0.57373	42476	442.37	2.5458	0.71846	0.18753	48.271	0
2016	5	15	21:00:00	0.54245	42387	440.68	1.9481	0.76013	0.17595	48.248	0
2016	5	15	22:00:00	0.51847	42660	439.01	1.4409	0.78746	0.16689	48.225	0
2016	5	15	23:00:00	0.50198	43078	437.34	1.0142	0.80544	0.16034	48.201	0
2016	5	16	00:00:00	0.49313	43343	435.65	0.66066	0.81794	0.1563	48.177	0
2016	5	16	01:00:00	0.48895	43711	434.04	0.36958	0.82344	0.15383	48.153	0
2016	5	16	02:00:00	0.48551	44632	432.52	0.1248	0.82238	0.15168	48.13	0
2016	5	16	03:00:00	0.48218	45963	431.02	-0.085736	0.81745	0.1496	48.107	0
2016	5	16	04:00:00	0.4795	47730	429.51	-0.26871	0.8063	0.14773	48.085	0
2016	5	16	05:00:00	0.47858	49958	428	-0.43156	0.78686	0.1464	48.064	0
2016	5	16	06:00:00	0.47982	52179	426.5	-0.58034	0.76348	0.14576	48.043	0
2016	5	16	07:00:00	0.482	53705	425.06	-0.71874	0.74483	0.14543	48.023	0
2016	5	16	08:00:00	0.48303	54717	423.67	-0.85055	0.73282	0.14479	48.003	0
2016	5	16	09:00:00	0.48341	55366	422.37	-0.97509	0.72696	0.14402	47.983	0
2016	5	16	10:00:00	0.48403	55891	421.15	-1.0936	0.72402	0.14337	47.964	0
2016	5	16	11:00:00	0.48515	56353	420.04	-1.2038	0.72367	0.14295	47.945	0
2016	5	16	12:00:00	0.48559	56809	418.99	-1.3054	0.72642	0.14236	47.926	0
2016	5	16	13:00:00	0.48451	57169	418	-1.3956	0.73298	0.14138	47.908	0
2016	5	16	14:00:00	0.48179	57350	417.05	-1.4727	0.74332	0.13995	47.89	0
2016	5	16	15:00:00	0.47589	57568	416.11	-1.5348	0.75625	0.13761	47.872	0
2016	5	16	16:00:00	0.46452	58039	415.11	-1.5809	0.7707	0.13369	47.854	0
2016	5	16	17:00:00	0.44885	58358	414.02	-1.6115	0.7873	0.12849	47.837	0
2016	5	16	18:00:00	0.4362	57713	412.89	-1.6282	0.80702	0.12419	47.819	0
2016	5	16	19:00:00	0.42576	56861	411.72	-1.6339	0.82381	0.12053	47.802	0
2016	5	16	20:00:00	0.41666	56006	410.52	-1.6331	0.83682	0.11727	47.785	0
2016	5	16	21:00:00	0.40832	55109	409.29	-1.6295	0.8472	0.11423	47.768	0
2016	5	16	22:00:00	0.40073	54142	408.03	-1.6188	0.85544	0.11143	47.752	0
2016	5	16	23:00:00	0.39394	53054	406.76	-1.5939	0.86228	0.10886	47.735	0
2016	5	17	00:00:00	0.3881	51860	405.48	-1.5473	0.86814	0.10657	47.719	0
2016	5	17	01:00:00	0.38316	50622	404.19	-1.4715	0.87308	0.10454	47.702	0
2016	5	17	02:00:00	0.37897	49412	402.89	-1.3602	0.87697	0.10273	47.685	0
2016	5	17	03:00:00	0.37536	48283	401.6	-1.2209	0.87984	0.1011	47.667	0
2016	5	17	04:00:00	0.37217	47242	400.31	-1.093	0.88199	0.0996	47.648	0
2016	5	17	05:00:00	0.36934	46311	399.05	-0.9982	0.88377	0.09822	47.629	0
2016	5	17	06:00:00	0.36685	45504	397.8	-0.93365	0.88538	0.096948	47.609	0
2016	5	17	07:00:00	0.36457	44886	396.59	-0.89377	0.88663	0.09576	47.589	0
2016	5	17	08:00:00	0.36233	44491	395.4	-0.87256	0.8875	0.094603	47.57	0
2016	5	17	09:00:00	0.36002	44290	394.25	-0.86396	0.88824	0.093452	47.55	0
2016	5	17	10:00:00	0.35742	44228	393.12	-0.86255	0.88908	0.092245	47.532	0
2016	5	17	11:00:00	0.35428	44298	392	-0.86996	0.88989	0.090915	47.514	0
2016	5	17	12:00:00	0.35043	44549	390.88	-0.8966	0.89012	0.089415	47.498	0
2016	5	17	13:00:00	0.34573	45039	389.74	-0.95731	0.889	0.087705	47.481	0
2016	5	17	14:00:00	0.34023	45841	388.61	-1.0667	0.88603	0.085806	47.466	0
2016	5	17	15:00:00	0.33328	47063	387.45	-1.2497	0.88151	0.083554	47.451	0
2016	5	17	16:00:00	0.32456	48536	386.21	-1.5209	0.87469	0.08085	47.436	0
2016	5	17	17:00:00	0.3148	50201	384.96	-1.8915	0.86795	0.077913	47.42	0
2016	5	17	18:00:00	0.3039	52085	383.73	-2.2743	0.86244	0.07474	47.405	0
2016	5	17	19:00:00	0.2906	54562	382.56	-2.6073	0.85844	0.071033	47.39	0
2016	5	17	20:00:00	0.27426	58046	381.51	-2.8708	0.85686	0.066674	47.375	0
2016	5	17	21:00:00	0.25739	62266	380.65	-3.0681	0.85859	0.062289	47.359	0
2016	5	17	22:00:00	0.24328	66536	379.97	-3.2044	0.86374	0.058663	47.344	0
2016	5	17	23:00:00	0.23229	70424	379.42	-3.2864	0.87167	0.055851	47.33	0
2016	5	18	00:00:00	0.22362	73530	378.94	-3.3247	0.88189	0.053629	47.316	0
2016	5	18	01:00:00	0.21653	75709	378.45	-3.3324	0.89317	0.051795	47.303	0
2016	5	18	02:00:00	0.21019	77361	377.86	-3.3257	0.90174	0.050121	47.291	0
2016	5	18	03:00:00	0.2045	78360	377.06	-3.2943	0.90593	0.048559	47.281	0
2016	5	18	04:00:00	0.19933	79046	376.1	-3.2035	0.90549	0.047092	47.273	0
2016	5	18	05:00:00	0.19432	79649	375.03	-3.0187	0.90178	0.045648	47.267	0
2016	5	18	06:00:00	0.18907	80116	373.82	-2.7057	0.89501	0.044127	47.262	0
2016	5	18	07:00:00	0.1837	80623	372.56	-2.2396	0.8864	0.042585	47.259	0
2016	5	18	08:00:00	0.1783	81451	371.35	-1.6641	0.87589	0.041065	47.257	0
2016	5	18	09:00:00	0.17286	82864	370.19	-1.1106	0.86224	0.039563	47.255	0
2016	5	18	10:00:00	0.16708	85080	369.09	-0.65957	0.84483	0.038014	47.254	0
2016	5	18	11:00:00	0.16081	88317	368.11	-0.30567	0.82355	0.036393	47.252	0
2016	5	18	12:00:00	0.15451	92604	367.27	-0.038722	0.79755	0.034807	47.251	0
2016	5	18	13:00:00	0.14602	100020	366.42	0.22158	0.74908	0.03274	47.391	0
2016	5	18	14:00:00	0.12653	132170	365.73	0.51244	0.50636	0.028265	48.571	0
2016	5	18	15:00:00	0.55768	603290	491.51	0.16762	0.94668	0.22499	51.24	0
2016	5	18	16:00:00	0.98115	162160	499.1	3.3041	2.8368	0.40819	52.126	0
2016	5	18	17:00:00	0.3255	61667	545.92	2.4982	1.5663	0.16202	52.725	0
2016	5	18	18:00:00	0.27096	59788	540.25	2.4683	1.588	0.13209	53.197	0
2016	5	18	19:00:00	0.27108	62258	534.45	2.4381	1.5894	0.12931	53.596	0
2016	5	18	20:00:00	0.29708	69637	531.04	2.3561	1.553	0.1399	53.711	0
2016	5	18	21:00:00	0.34398	79501	528.22	2.2199	1.484	0.16025	53.75	0
2016	5	18	22:00:00	0.41132	91375	525.37	2.035	1.3701	0.18954	53.779	0
2016	5	18	23:00:00	0.49828	104580	522.44	1.8186	1.1915	0.22704	53.806	0
2016	5	19	00:00:00	0.60243	117410	519.17	1.5736	0.91598	0.27104	53.833	0
2016	5	19	01:00:00	0.70221	126460	515.51	1.2878	0.55655	0.31154	53.85	0
2016	5	19	02:00:00	0.76717	130460	511.94	0.93322	0.18998	0.33576	53.839	0
2016	5	19	03:00:00	0.78823	131160	508.96	0.46881	-0.12135	0.34099	53.818	0
2016	5	19	04:00:00	0.78182	130390	506.09	-0.029441	-0.36015	0.33441	53.797	0
2016	5	19	05:00:00	0.77114	127300	503	-0.35787	-0.52766	0.32583	53.779	0
2016	5	19	06:00:00	0.76305	123710	500.21	-0.54284	-0.63884	0.31886	53.763	0
2016	5	19	07:00:00	0.75803	120800	497.63	-0.61644	-0.70396	0.3135	53.748	0
2016	5	19	08:00:00	0.7575	118100	495.3	-0.62855	-0.73243	0.31035	53.735	0
2016	5	19	09:00:00	0.75646	116110	493.22	-0.57374	-0.73468	0.30733	53.724	0
2016	5	19	10:00:00	0.75697	115120	491.35	-0.37565	-0.70724	0.30519	53.716	0
2016	5	19	11:00:00	0.77089	115020	489.76	0.034399	-0.62713	0.30879	53.709	0
2016	5	19	12:00:00	0.79611	115670	488.72	0.55229	-0.47175	0.31754	53.703	0
2016	5	19	13:00:00	0.80859	116100	488.35	0.94995	-0.23077	0.32204	53.698	0
2016	5	19	14:00:00	0.79466	115150	488.31	1.2005	0.077124	0.31645	53.694	0
2016	5	19	15:00:00	0.74138	111870	488.02	1.3344	0.35558	0.29487	53.691	0
2016	5	19	16:00:00	0.66647	108910	488.49	1.3857	0.58431	0.26558	53.689	0
2016	5	19	17:00:00	0.58953	108330	489.94	1.3915	0.78247	0.23633	53.688	0
2016	5	19	18:00:00	0.50905	110630	490.19	1.3723	0.93326	0.20427	53.688	0
2016	5	19	19:00:00	0.43243	114270	489.46	1.268	1.0255	0.17302	53.688	0
2016	5	19	20:00:00	0.37727	119290	488.79	0.99336	1.1017	0.15054	53.69	0
2016	5	19	21:00:00	0.33856	126340	488.76	0.44455	1.1703	0.13506	53.691	0
2016	5	19	22:00:00	0.31438	133010	489.04	-0.30033	1.2288	0.12556	53.693	0
2016	5	19	23:00:00	0.29885	137600	489.01	-0.90331	1.272	0.11935	53.694	0
2016	5	20	00:00:00	0.2873	140610	488.19	-1.2812	1.2877	0.11435	53.695	0
2016	5	20	01:00:00	0.27731	142990	486.73	-1.478	1.2829	0.10972	53.695	0
2016	5	20	02:00:00	0.26767	145060	484.69	-1.5535	1.2622	0.10502	53.694	0
2016	5	20	03:00:00	0.26014	146770	482.43	-1.5678	1.2333	0.10112	53.691	0
2016	5	20	04:00:00	0.25536	148080	480.23	-1.5418	1.2016	0.098354	53.686	0
2016	5	20	05:00:00	0.25223	149140	478.04	-1.4439	1.1669	0.096264	53.679	0
2016	5	20	06:00:00	0.25022	149880	475.84	-1.2338	1.1299	0.094619	53.669	0
2016	5	20	07:00:00	0.24925	149700	473.66	-0.9501	1.0938	0.093385	53.656	0
2016	5	20	08:00:00	0.24892	148540	471.47	-0.71541	1.059	0.092402	53.64	0
2016	5	20	09:00:00	0.2474	147770	469.3	-0.56094	1.0253	0.090996	53.623	0
2016	5	20	10:00:00	0.24543	147090	467.18	-0.47257	0.99291	0.089457	53.604	0
2016	5	20	11:00:00	0.24324	146300	465.15	-0.42991	0.96394	0.08789	53.584	0
2016	5	20	12:00:00	0.2406	145630	463.21	-0.41306	0.93836	0.086215	53.56	0
2016	5	20	13:00:00	0.23762	145040	461.38	-0.40913	0.91702	0.084477	53.534	0
2016	5	20	14:00:00	0.23393	144390	459.63	-0.41715	0.90145	0.082538	53.507	0
2016	5	20	15:00:00	0.2294	143630	457.94	-0.44741	0.8921	0.080341	53.478	0
2016	5	20	16:00:00	0.2243	142760	456.3	-0.51461	0.88748	0.077993	53.45	0
2016	5	20	17:00:00	0.21906	141820	454.71	-0.63064	0.88549	0.075642	53.42	0
2016	5	20	18:00:00	0.21332	140700	453.16	-0.79294	0.88743	0.073157	53.391	0
2016	5	20	19:00:00	0.20655	139270	451.59	-0.92956	0.89384	0.070347	53.362	0
2016	5	20	20:00:00	0.19839	137480	450	-1.0359	0.90526	0.067099	53.333	0
2016	5	20	21:00:00	0.18826	136190	448.38	-1.1167	0.91939	0.063217	53.303	0
2016	5	20	22:00:00	0.17588	137250	446.73	-1.1773	0.9313	0.058629	53.273	0
2016	5	20	23:00:00	0.16238	141300	445.06	-1.223	0.93754	0.053723	53.244	0
2016	5	21	00:00:00	0.15015	146800	443.37	-1.2593	0.93863	0.049294	53.214	0
2016	5	21	01:00:00	0.14003	152770	441.68	-1.2901	0.93582	0.04562	53.184	0
2016	5	21	02:00:00	0.13179	158720	440.01	-1.3194	0.93055	0.042614	53.153	0
2016	5	21	03:00:00	0.12537	164250	438.29	-1.3485	0.92229	0.040223	53.122	0
2016	5	21	04:00:00	0.12038	169120	436.56	-1.3799	0.91224	0.038317	53.09	0
2016	5	21	05:00:00	0.11647	173570	434.82	-1.418	0.90038	0.036779	53.059	0
2016	5	21	06:00:00	0.11337	178260	433.07	-1.4688	0.88568	0.03551	53.028	0
2016	5	21	07:00:00	0.1109	184000	431.31	-1.5329	0.86665	0.034453	52.997	0
2016	5	21	08:00:00	0.10897	191130	429.55	-1.5882	0.84297	0.033577	52.967	0
2016	5	21	09:00:00	0.10745	197310	427.79	-1.6203	0.81999	0.032839	52.937	0
2016	5	21	10:00:00	0.1062	201930	426.04	-1.6352	0.79946	0.032193	52.908	0
2016	5	21	11:00:00	0.10512	205320	424.27	-1.6388	0.78064	0.031602	52.879	0
2016	5	21	12:00:00	0.10416	207730	422.47	-1.6354	0.76298	0.031047	52.851	0
2016	5	21	13:00:00	0.10326	209350	420.63	-1.6222	0.74589	0.030513	52.823	0
2016	5	21	14:00:00	0.10244	210290	418.75	-1.5887	0.72895	0.029998	52.795	0
2016	5	21	15:00:00	0.10167	210620	416.83	-1.5221	0.71216	0.029502	52.769	0
2016	5	21	16:00:00	0.10093	210650	414.85	-1.4033	0.69503	0.029009	52.744	0
2016	5	21	17:00:00	0.10027	210910	412.97	-1.25	0.67844	0.028558	52.722	0
2016	5	21	18:00:00	0.099847	211740	411.27	-1.1246	0.66316	0.028205	52.701	0
2016	5	21	19:00:00	0.099789	213530	409.89	-1.0362	0.64938	0.027998	52.682	0
2016	5	21	20:00:00	0.10011	216610	408.81	-0.98144	0.6362	0.027941	52.664	0
2016	5	21	21:00:00	0.10073	221140	407.96	-0.95397	0.62163	0.027997	52.647	0
2016	5	21	22:00:00	0.10129	227750	407.21	-0.94464	0.60298	0.02805	52.63	0
2016	5	21	23:00:00	0.10131	237510	406.42	-0.94683	0.57732	0.027946	52.614	0
2016	5	22	00:00:00	0.10069	250420	405.54	-0.967	0.54228	0.027655	52.597	0
2016	5	22	01:00:00	0.099485	266430	404.45	-1.0296	0.49428	0.027177	52.581	0
2016	5	22	02:00:00	0.097204	287890	403.23	-1.1745	0.42966	0.026394	52.564	0
2016	5	22	03:00:00	0.094263	314030	402.24	-1.4433	0.35424	0.025471	52.547	0
2016	5	22	04:00:00	0.090928	340330	401.64	-1.8716	0.29131	0.024497	52.531	0
2016	5	22	05:00:00	0.087303	366900	401.38	-2.2964	0.2473	0.02349	52.515	0
2016	5	22	06:00:00	0.084005	391340	401.31	-2.5996	0.22252	0.022595	52.502	0
2016	5	22	07:00:00	0.081135	412780	401.23	-2.761	0.2122	0.021814	52.49	0
2016	5	22	08:00:00	0.078554	430730	400.91	-2.8166	0.21044	0.021087	52.48	0.37451
2016	5	22	09:00:00	0.076186	444270	400.31	-2.8081	0.21812	0.02039	52.472	1
2016	5	22	10:00:00	0.073417	454390	399.43	-2.7256	0.24562	0.019564	52.466	1
2016	5	22	11:00:00	0.069484	463860	398.02	-2.4755	0.29123	0.018385	52.463	1
2016	5	22	12:00:00	0.06556	474730	396.38	-1.9602	0.32226	0.017203	52.463	1
2016	5	22	13:00:00	0.061986	486080	394.16	-0.98062	0.33141	0.016084	52.533	1
2016	5	22	14:00:00	0.058908	492470	389.67	0.92984	0.30547	0.014938	53.004	1
2016	5	22	15:00:00	0.061088	467660	386.37	2.282	0.28074	0.01523	53.476	1
2016	5	22	16:00:00	0.065382	430490	384.78	3.1259	0.30995	0.016167	53.892	0
2016	5	22	17:00:00	0.068408	422910	385.1	3.378	0.32729	0.016944	54.266	0
2016	5	22	18:00:00	0.073418	401450	387.99	3.1084	0.22475	0.018454	54.617	0
2016	5	22	19:00:00	0.019937	68412	490.44	2.338	-0.00020604	0.0079916	54.955	0
2016	5	22	20:00:00	0.015126	16768	500.01	2.1795	-0.015191	0.0063156	55.284	0
2016	5	22	21:00:00	0.014614	15679	497.76	2.097	-0.023546	0.0060469	55.602	0
2016	5	22	22:00:00	0.014041	14799	495.6	2.0565	-0.028779	0.0057593	55.906	0
2016	5	22	23:00:00	0.013595	14073	493.47	2.0381	-0.032072	0.0055288	56.193	0
2016	5	23	00:00:00	0.013291	13539	491.4	2.0289	-0.034424	0.0053601	56.46	0
2016	5	23	01:00:00	0.013053	13261	489.41	2.0251	-0.036241	0.0052213	56.706	0
2016	5	23	02:00:00	0.012895	13201	487.81	2.0324	-0.037549	0.0051245	56.836	0
2016	5	23	03:00:00	0.012792	13206	486.63	2.0442	-0.038498	0.0050592	56.85	0
2016	5	23	04:00:00	0.012682	13288	485.52	2.0563	-0.039308	0.0049926	56.855	0
2016	5	23	05:00:00	0.012536	13483	484.43	2.0636	-0.039903	0.0049132	56.862	0
2016	5	23	06:00:00	0.012369	13762	483.36	2.0662	-0.040216	0.0048263	56.871	0
[truncated: 209 more rows]
