# Supplementary material for: Global upper-atmospheric heating on Jupiter by the polar aurorae
Source: Nature. 2021 Aug 4;596(7870):54–7. doi: 10.1038/s41586-021-03706-w (PMC8338559; doi:10.1038/s41586-021-03706-w)
Supplement: Supplementary file 4 — Source Data Extended Data Fig. 4 [file 41586_2021_3706_MOESM4_ESM.xlsx]

## Sheet: ED-Fig-4_2017_sw_model
year	month	day	hh:mm	density [/cc]	temperature [K]	radial velocity [km/s]	azimuthal velocity [km/s]	azimuthal component of interplanetary magnetic field [nT]	dynamic pressure [nPa]	Earth-Sun-Jupiter angle [deg]	input data index (0-1,1=none)
2017	1	1	00:00:00	0.20588	5472.8	355.93	1.4526	-0.31765	0.043558	-120.44	0
2017	1	1	01:00:00	0.20769	5594.4	355.17	1.4504	-0.31182	0.043754	-120.44	0
2017	1	1	02:00:00	0.20887	5697	354.43	1.4474	-0.30619	0.043819	-120.45	0
2017	1	1	03:00:00	0.20944	5785.6	353.69	1.442	-0.30068	0.043754	-120.46	0
2017	1	1	04:00:00	0.20952	5863.3	352.96	1.4331	-0.29536	0.04359	-120.46	0
2017	1	1	05:00:00	0.2092	5932.9	352.23	1.4192	-0.29015	0.043346	-120.47	0
2017	1	1	06:00:00	0.20858	5994.7	351.52	1.3991	-0.2851	0.043044	-120.48	0
2017	1	1	07:00:00	0.20775	6049.6	350.82	1.3715	-0.28019	0.0427	-120.48	0
2017	1	1	08:00:00	0.20678	6097.5	350.12	1.3353	-0.27545	0.042333	-120.49	0
2017	1	1	09:00:00	0.2057	6140.2	349.43	1.2894	-0.27091	0.041947	-120.5	0
2017	1	1	10:00:00	0.2044	6183.4	348.75	1.2327	-0.26662	0.041518	-120.5	0
2017	1	1	11:00:00	0.20271	6234.1	348.07	1.1641	-0.26263	0.041015	-120.51	0
2017	1	1	12:00:00	0.20059	6296.8	347.39	1.0818	-0.25895	0.040427	-120.51	0
2017	1	1	13:00:00	0.19809	6371.9	346.71	0.98499	-0.25566	0.039766	-120.52	0
2017	1	1	14:00:00	0.19522	6462.2	346.02	0.8706	-0.25275	0.039035	-120.52	0
2017	1	1	15:00:00	0.19195	6576.2	345.33	0.73731	-0.25024	0.038227	-120.52	0
2017	1	1	16:00:00	0.18779	6736.8	344.62	0.57833	-0.24803	0.037246	-120.52	0
2017	1	1	17:00:00	0.18193	6969.7	343.93	0.38764	-0.24607	0.03594	-120.52	0
2017	1	1	18:00:00	0.1737	7316.7	343.25	0.1537	-0.24424	0.034177	-120.52	0
2017	1	1	19:00:00	0.16324	7802.9	342.57	-0.13814	-0.24248	0.031993	-120.51	0
2017	1	1	20:00:00	0.088778	12296	338.14	-1.5875	-0.2094	0.016952	-117.62	0
2017	1	1	21:00:00	0.39706	491990	471.09	0.63021	-0.61083	0.14716	-115.87	0
2017	1	1	22:00:00	0.50788	376670	462.98	0.78562	-0.746	0.1818	-115.09	0
2017	1	1	23:00:00	0.42574	303890	473.56	0.51544	-0.63947	0.15933	-114.52	0
2017	1	2	00:00:00	0.37925	264010	478.89	0.5147	-0.50668	0.14523	-114.06	0
2017	1	2	01:00:00	0.41229	247080	474.35	0.57146	-0.48527	0.1549	-113.91	0
2017	1	2	02:00:00	0.43888	236270	471.24	0.66321	-0.45877	0.16273	-113.9	0
2017	1	2	03:00:00	0.46675	225890	468.32	0.80582	-0.42183	0.17093	-113.9	0
2017	1	2	04:00:00	0.49868	214980	465.5	0.98904	-0.38037	0.18042	-113.91	0
2017	1	2	05:00:00	0.53638	203070	462.78	1.1653	-0.34292	0.19179	-113.91	0
2017	1	2	06:00:00	0.58282	190080	460.18	1.304	-0.3129	0.20606	-113.91	0
2017	1	2	07:00:00	0.64163	176230	457.69	1.4073	-0.29011	0.2244	-113.92	0
2017	1	2	08:00:00	0.71715	162170	455.28	1.4786	-0.27642	0.24818	-113.92	0
2017	1	2	09:00:00	0.82004	147630	452.98	1.5226	-0.27137	0.28092	-113.91	0
2017	1	2	10:00:00	0.95545	133530	450.89	1.5441	-0.27111	0.32431	-113.91	0
2017	1	2	11:00:00	1.118	120510	449.02	1.5503	-0.27553	0.37639	-113.93	0
2017	1	2	12:00:00	1.2911	109460	447.32	1.5487	-0.2847	0.43142	-113.95	0
2017	1	2	13:00:00	1.4543	100500	445.83	1.5421	-0.29441	0.48269	-113.97	0
2017	1	2	14:00:00	1.5785	93526	444.63	1.5221	-0.30234	0.52108	-113.99	0
2017	1	2	15:00:00	1.6437	89202	443.52	1.4798	-0.30866	0.53995	-114.02	0
2017	1	2	16:00:00	1.6596	86083	442.28	1.4084	-0.31463	0.54217	-114.04	0
2017	1	2	17:00:00	1.6485	82674	440.83	1.3142	-0.32363	0.53502	-114.05	0
2017	1	2	18:00:00	1.6195	79039	439.31	1.2173	-0.3391	0.522	-114.07	0
2017	1	2	19:00:00	1.5723	76586	437.87	1.1393	-0.36174	0.50343	-114.09	0
2017	1	2	20:00:00	1.5512	75736	436.66	1.0768	-0.39244	0.49394	-114.1	0
2017	1	2	21:00:00	1.5625	75689	436.23	1.0273	-0.44132	0.49657	-114.11	0
2017	1	2	22:00:00	1.616	76093	436.43	0.98722	-0.51001	0.51404	-114.13	0
2017	1	2	23:00:00	1.6829	77675	436.88	0.95581	-0.5896	0.53644	-114.14	0
2017	1	3	00:00:00	1.7038	79754	436.89	0.93177	-0.66422	0.54311	-114.15	0
2017	1	3	01:00:00	1.6884	80948	436.24	0.91357	-0.71899	0.5366	-114.15	0
2017	1	3	02:00:00	1.6422	81857	435.03	0.89917	-0.75099	0.51906	-114.16	0
2017	1	3	03:00:00	1.5712	83457	433.51	0.8869	-0.76692	0.49317	-114.17	0
2017	1	3	04:00:00	1.4968	85729	431.94	0.8755	-0.77512	0.46639	-114.17	0
2017	1	3	05:00:00	1.4395	87974	430.42	0.86414	-0.78026	0.44539	-114.17	0
2017	1	3	06:00:00	1.4	89912	428.97	0.85205	-0.7838	0.43025	-114.17	0
2017	1	3	07:00:00	1.3682	92216	427.62	0.83735	-0.78382	0.41781	-114.16	0
2017	1	3	08:00:00	1.3381	95212	426.34	0.81688	-0.78024	0.40619	-114.15	0
2017	1	3	09:00:00	1.3069	99012	425.09	0.78554	-0.77196	0.3944	-114.14	0
2017	1	3	10:00:00	1.2725	103840	423.84	0.73726	-0.75103	0.38176	-114.13	0
2017	1	3	11:00:00	1.2353	109700	422.55	0.66357	-0.70944	0.36836	-114.12	0
2017	1	3	12:00:00	1.2024	115310	421.14	0.55748	-0.64659	0.35615	-114.11	0
2017	1	3	13:00:00	1.1796	120020	419.62	0.41041	-0.5677	0.34687	-114.11	0
2017	1	3	14:00:00	1.168	124610	418.33	0.21772	-0.47923	0.34134	-114.1	0
2017	1	3	15:00:00	1.1609	130110	417.71	-0.034054	-0.36784	0.33826	-114.1	0
2017	1	3	16:00:00	1.1508	136570	417.89	-0.35637	-0.21871	0.33562	-114.1	0
2017	1	3	17:00:00	1.1509	144840	419.09	-0.76493	-0.045108	0.33755	-114.09	0
2017	1	3	18:00:00	1.1402	148830	420.36	-1.2597	0.13646	0.33647	-114.09	0
2017	1	3	19:00:00	1.0883	152950	420.86	-1.8528	0.30349	0.3219	-114.09	0
2017	1	3	20:00:00	1.0042	157260	420.75	-2.4474	0.43538	0.2969	-114.08	0
2017	1	3	21:00:00	0.90627	162910	420.4	-2.9786	0.53485	0.26751	-114.08	0
2017	1	3	22:00:00	0.80936	171430	419.94	-3.434	0.61439	0.23839	-114.08	0
2017	1	3	23:00:00	0.71912	183000	419.29	-3.8306	0.68379	0.21117	-114.06	0
2017	1	4	00:00:00	0.63781	197090	418.38	-4.1675	0.74417	0.18649	-114.03	0
2017	1	4	01:00:00	0.56527	213200	417.21	-4.4426	0.79533	0.16436	-114	0
2017	1	4	02:00:00	0.50016	231220	415.79	-4.6616	0.83913	0.14444	-113.95	0
2017	1	4	03:00:00	0.44027	251580	414.07	-4.8336	0.87889	0.12608	-113.86	0
2017	1	4	04:00:00	0.39266	271160	412.21	-4.9393	0.91197	0.11145	-113.76	0
2017	1	4	05:00:00	0.3559	287950	410.34	-4.9964	0.9404	0.10011	-113.68	0
2017	1	4	06:00:00	0.32801	300700	408.44	-5.0189	0.96542	0.091407	-113.6	0
2017	1	4	07:00:00	0.30468	309280	406.17	-5.0201	0.98378	0.083965	-113.53	0
2017	1	4	08:00:00	0.29011	317060	404.94	-5.0112	1.0134	0.079457	-113.47	0
2017	1	4	09:00:00	0.29091	323210	406.35	-4.9929	1.082	0.080245	-113.42	0
2017	1	4	10:00:00	0.31671	338700	414.19	-4.938	1.2567	0.090763	-113.36	0
2017	1	4	11:00:00	0.32887	342140	418.04	-4.8094	1.3887	0.095994	-113.31	0
2017	1	4	12:00:00	0.34312	343360	421.8	-4.5623	1.5201	0.10204	-113.26	0
2017	1	4	13:00:00	0.38747	355020	432.28	-4.1157	1.7809	0.12121	-113.21	0
2017	1	4	14:00:00	0.42635	361300	440.2	-3.4025	2.0002	0.13799	-113.17	0
2017	1	4	15:00:00	0.43062	356510	439.66	-2.65	2.0304	0.13902	-113.12	0
2017	1	4	16:00:00	0.42386	354440	436.89	-2.0924	1.9924	0.13512	-113.08	0
2017	1	4	17:00:00	0.41648	357800	434.2	-1.7301	1.94	0.13114	-113.03	0
2017	1	4	18:00:00	0.40753	369900	431.78	-1.5257	1.8706	0.12689	-112.99	0
2017	1	4	19:00:00	0.39536	393970	429.5	-1.432	1.7736	0.1218	-112.95	0
2017	1	4	20:00:00	0.38018	430570	427.41	-1.4054	1.6493	0.11599	-112.92	0
2017	1	4	21:00:00	0.36181	480540	425.49	-1.4051	1.4974	0.10939	-112.89	0
2017	1	4	22:00:00	0.34626	533810	423.77	-1.4477	1.3256	0.10385	-112.88	0
2017	1	4	23:00:00	0.33424	585590	422.04	-1.5834	1.1309	0.099427	-112.88	0
2017	1	5	00:00:00	0.32369	630400	420.4	-1.8496	0.94382	0.095542	-112.88	0
2017	1	5	01:00:00	0.31354	667010	418.77	-2.1266	0.7842	0.091832	-112.9	0
2017	1	5	02:00:00	0.30355	696400	417.16	-2.3187	0.65959	0.088227	-112.93	0
2017	1	5	03:00:00	0.29309	722170	415.5	-2.4342	0.56371	0.084514	-112.97	0
2017	1	5	04:00:00	0.28158	747480	413.77	-2.4926	0.49223	0.080519	-113.01	0
2017	1	5	05:00:00	0.26853	775420	411.99	-2.5102	0.44205	0.076121	-113.05	0
2017	1	5	06:00:00	0.25208	812980	409.98	-2.5058	0.41291	0.07077	-113.09	0
2017	1	5	07:00:00	0.23625	852080	407.93	-2.4732	0.3962	0.065671	-113.13	0
2017	1	5	08:00:00	0.22192	888830	405.81	-2.3776	0.38733	0.061049	-113.16	0
2017	1	5	09:00:00	0.20943	921140	403.59	-2.1862	0.38307	0.056984	-113.19	0
2017	1	5	10:00:00	0.19879	947740	401.3	-1.8712	0.38212	0.05347	-113.22	0
2017	1	5	11:00:00	0.18999	967170	398.94	-1.4281	0.38672	0.050501	-113.24	0
2017	1	5	12:00:00	0.1833	977580	396.68	-0.96132	0.4019	0.048169	-113.26	0
2017	1	5	13:00:00	0.17834	981790	394.57	-0.57147	0.41761	0.046369	-113.27	0
2017	1	5	14:00:00	0.1747	982570	392.68	-0.24008	0.42846	0.044987	-113.28	0
2017	1	5	15:00:00	0.17261	978410	391.05	0.055062	0.43682	0.044081	-113.28	0
2017	1	5	16:00:00	0.17155	972760	389.76	0.32649	0.44441	0.043522	-113.28	0
2017	1	5	17:00:00	0.17132	965930	388.75	0.5889	0.45207	0.043236	-113.28	0
2017	1	5	18:00:00	0.17202	957970	388.08	0.84819	0.46065	0.043265	-113.28	0
2017	1	5	19:00:00	0.17367	948920	387.77	1.1122	0.47115	0.04361	-113.28	0
2017	1	5	20:00:00	0.1762	938650	387.77	1.3917	0.48483	0.044246	-113.28	0
2017	1	5	21:00:00	0.17947	927070	388	1.6767	0.5032	0.045121	-113.27	0
2017	1	5	22:00:00	0.18341	915060	388.51	1.9347	0.52807	0.046235	-113.27	0
2017	1	5	23:00:00	0.1885	905420	389.67	2.1419	0.56	0.047806	-113.27	0
2017	1	6	00:00:00	0.1955	900690	391.91	2.289	0.59738	0.050158	-113.26	0
2017	1	6	01:00:00	0.20346	898310	394.54	2.3723	0.63216	0.052897	-113.26	0
2017	1	6	02:00:00	0.20997	892330	396.04	2.4012	0.64955	0.055002	-113.25	0
2017	1	6	03:00:00	0.21555	883220	396.68	2.3964	0.6494	0.056645	-113.24	0
2017	1	6	04:00:00	0.22086	872190	396.84	2.3549	0.63638	0.058086	-113.24	0
2017	1	6	05:00:00	0.2261	859410	396.46	2.2209	0.59595	0.059352	-113.23	0
2017	1	6	06:00:00	0.23207	843510	395.5	1.925	0.50645	0.060623	-113.23	0
2017	1	6	07:00:00	0.24058	821810	394.27	1.4071	0.34617	0.062456	-113.24	0
2017	1	6	08:00:00	0.2555	774210	392.94	0.70805	0.1628	0.065879	-113.25	0
2017	1	6	09:00:00	0.27519	711130	391.46	0.18127	0.043624	0.070418	-113.26	0
2017	1	6	10:00:00	0.29756	643350	389.5	-0.17358	-0.022064	0.075372	-113.28	0
2017	1	6	11:00:00	0.32287	577130	387.35	-0.38643	-0.050647	0.080879	-113.3	0
2017	1	6	12:00:00	0.34679	521830	385.28	-0.49893	-0.058916	0.085948	-113.33	0
2017	1	6	13:00:00	0.36547	481940	383.37	-0.54636	-0.055686	0.089694	-113.36	0
2017	1	6	14:00:00	0.37805	454880	381.63	-0.55709	-0.039702	0.091946	-113.39	0
2017	1	6	15:00:00	0.38488	436880	379.96	-0.5519	0.0027645	0.092791	-113.43	0
2017	1	6	16:00:00	0.38508	425980	378.29	-0.50811	0.086954	0.092028	-113.46	0
2017	1	6	17:00:00	0.38222	414720	376.43	-0.40103	0.20643	0.090451	-113.51	0
2017	1	6	18:00:00	0.37581	401960	374.26	-0.21624	0.34292	0.087923	-113.55	0
2017	1	6	19:00:00	0.366	388260	371.82	0.049588	0.47643	0.084513	-113.6	0
2017	1	6	20:00:00	0.35329	375170	369.23	0.3949	0.58749	0.080434	-113.65	0
2017	1	6	21:00:00	0.33689	367130	366.7	0.6762	0.6665	0.07567	-113.7	0
2017	1	6	22:00:00	0.31746	365190	364.24	0.89117	0.72578	0.070365	-113.76	0
2017	1	6	23:00:00	0.29695	367990	361.88	1.0452	0.7676	0.064963	-113.82	0
2017	1	7	00:00:00	0.2772	373860	359.62	1.1454	0.79482	0.059875	-113.87	0
2017	1	7	01:00:00	0.26163	379180	357.55	1.1932	0.81055	0.055865	-113.93	0
2017	1	7	02:00:00	0.25163	381360	355.9	1.2101	0.8236	0.053235	-113.98	0
2017	1	7	03:00:00	0.24623	381800	354.73	1.2117	0.8359	0.051744	-114.03	0
2017	1	7	04:00:00	0.24476	381580	354.11	1.1933	0.84817	0.051255	-114.07	0
2017	1	7	05:00:00	0.24611	381960	354.09	1.1382	0.85978	0.051534	-114.11	0
2017	1	7	06:00:00	0.25095	382690	354.53	0.99599	0.86209	0.052675	-114.15	0
2017	1	7	07:00:00	0.25724	382770	354.64	0.79865	0.84797	0.054029	-114.18	0
2017	1	7	08:00:00	0.26455	377570	353.68	0.64448	0.80146	0.055263	-114.21	0
2017	1	7	09:00:00	0.27331	366390	351.92	0.53761	0.73454	0.056521	-114.23	0
2017	1	7	10:00:00	0.27977	354980	349.76	0.46071	0.66254	0.057153	-114.25	0
2017	1	7	11:00:00	0.28079	348340	347.45	0.39643	0.5935	0.05661	-114.27	0
2017	1	7	12:00:00	0.27938	344120	345.16	0.33283	0.52535	0.055584	-114.29	0
2017	1	7	13:00:00	0.27734	343970	343.18	0.25268	0.44711	0.054546	-114.29	0
2017	1	7	14:00:00	0.19369	599590	348.08	-1.473	0.11846	0.03919	-112.41	0
2017	1	7	15:00:00	0.13748	356710	380.6	1.2477	0.41191	0.032946	-110.73	0
2017	1	7	16:00:00	0.042746	18880	476.61	0.4863	0.088459	0.016216	-109.64	0
2017	1	7	17:00:00	0.044042	19552	474.14	0.26877	0.067996	0.016535	-108.96	0
2017	1	7	18:00:00	0.043622	19398	472.76	0.31035	0.065972	0.016282	-108.41	0
2017	1	7	19:00:00	0.042862	18472	471.78	0.72706	0.070981	0.015932	-107.95	0
2017	1	7	20:00:00	0.041509	17548	471.02	1.0869	0.078497	0.01538	-107.83	0
2017	1	7	21:00:00	0.040248	16763	470.32	1.2975	0.084038	0.014868	-107.81	0
2017	1	7	22:00:00	0.039036	16103	469.55	1.468	0.088196	0.014374	-107.8	0
2017	1	7	23:00:00	0.037911	15539	468.73	1.6096	0.091309	0.01391	-107.79	0
2017	1	8	00:00:00	0.036915	15037	467.85	1.7298	0.093704	0.013494	-107.78	0
2017	1	8	01:00:00	0.036102	14578	466.9	1.8324	0.09556	0.013144	-107.78	0
2017	1	8	02:00:00	0.035489	14156	465.91	1.9205	0.096967	0.012865	-107.77	0
2017	1	8	03:00:00	0.035063	13773	464.87	1.9948	0.097983	0.012654	-107.76	0
2017	1	8	04:00:00	0.034773	13426	463.79	2.0566	0.098672	0.012491	-107.75	0
2017	1	8	05:00:00	0.034563	13105	462.7	2.1062	0.099039	0.012358	-107.74	0
2017	1	8	06:00:00	0.034394	12786	461.64	2.1446	0.099055	0.012241	-107.74	0
2017	1	8	07:00:00	0.034196	12480	460.62	2.1725	0.098771	0.012117	-107.73	0
2017	1	8	08:00:00	0.033949	12194	459.61	2.1915	0.098292	0.011977	-107.73	0
2017	1	8	09:00:00	0.033587	12008	458.6	2.2027	0.097454	0.011797	-107.73	0
2017	1	8	10:00:00	0.033159	11913	457.58	2.2077	0.09598	0.011595	-107.73	0
2017	1	8	11:00:00	0.032792	11854	456.57	2.2078	0.094006	0.011416	-107.72	0
2017	1	8	12:00:00	0.032431	11813	455.55	2.2049	0.091719	0.01124	-107.72	0
2017	1	8	13:00:00	0.032059	11784	454.52	2.2006	0.089219	0.011061	-107.71	0
2017	1	8	14:00:00	0.031629	11784	453.46	2.1949	0.086419	0.010862	-107.7	0
2017	1	8	15:00:00	0.031168	11820	452.37	2.1854	0.083275	0.010652	-107.69	0
2017	1	8	16:00:00	0.030752	11864	451.24	2.1694	0.079687	0.010457	-107.68	0
2017	1	8	17:00:00	0.030361	11937	450.09	2.1444	0.07557	0.010272	-107.67	0
2017	1	8	18:00:00	0.029988	12071	448.91	2.1083	0.070604	0.010092	-107.65	0
2017	1	8	19:00:00	0.02972	12208	447.66	2.0595	0.064718	0.0099464	-107.64	0
2017	1	8	20:00:00	0.029731	12400	446.46	1.9956	0.059437	0.0098967	-107.63	0
2017	1	8	21:00:00	0.030536	12706	445.67	1.9142	0.055044	0.010129	-107.62	0
2017	1	8	22:00:00	0.032497	13135	445.39	1.8103	0.050813	0.010766	-107.6	0
2017	1	8	23:00:00	0.035627	13664	445.43	1.6776	0.046653	0.011805	-107.59	0
2017	1	9	00:00:00	0.040191	14309	445.84	1.5019	0.042732	0.013343	-107.58	0
2017	1	9	01:00:00	0.045923	15056	446.35	1.311	0.038307	0.01528	-107.56	0
2017	1	9	02:00:00	0.051006	15902	446.54	1.1581	0.033486	0.016985	-107.55	0
2017	1	9	03:00:00	0.054052	16603	446.4	1.0624	0.029647	0.017987	-107.53	0
2017	1	9	04:00:00	0.055318	17070	445.94	1.0134	0.027443	0.018371	-107.52	0
2017	1	9	05:00:00	0.055663	17363	445.26	0.99512	0.02662	0.018429	-107.5	0
2017	1	9	06:00:00	0.055616	17510	444.5	0.99198	0.026662	0.018351	-107.49	0
2017	1	9	07:00:00	0.055327	17541	443.76	1.0068	0.028158	0.018195	-107.47	0
2017	1	9	08:00:00	0.054594	17539	443.02	1.061	0.032444	0.017894	-107.45	0
2017	1	9	09:00:00	0.053152	17487	442.23	1.1783	0.040007	0.01736	-107.44	0
2017	1	9	10:00:00	0.051485	17333	441.46	1.3466	0.047774	0.016757	-107.42	0
2017	1	9	11:00:00	0.050037	17147	440.73	1.5008	0.053204	0.016231	-107.4	0
2017	1	9	12:00:00	0.048816	16973	439.99	1.6089	0.056316	0.015783	-107.39	0
2017	1	9	13:00:00	0.047816	16799	439.25	1.6778	0.05771	0.015407	-107.38	0
2017	1	9	14:00:00	0.04703	16614	438.49	1.7167	0.058062	0.015101	-107.37	0
2017	1	9	15:00:00	0.046438	16415	437.71	1.7347	0.057937	0.014859	-107.36	0
2017	1	9	16:00:00	0.046011	16207	436.91	1.7394	0.05752	0.014668	-107.35	0
2017	1	9	17:00:00	0.045709	16007	436.09	1.7375	0.056663	0.014517	-107.35	0
2017	1	9	18:00:00	0.045592	15789	435.23	1.7306	0.055271	0.014422	-107.34	0
2017	1	9	19:00:00	0.045706	15517	434.34	1.7138	0.053456	0.0144	-107.34	0
2017	1	9	20:00:00	0.045789	15253	433.46	1.6809	0.051537	0.014367	-107.33	0
2017	1	9	21:00:00	0.045611	15030	432.55	1.629	0.049915	0.014252	-107.33	0
2017	1	9	22:00:00	0.045343	14765	431.63	1.5633	0.048744	0.014107	-107.33	0
2017	1	9	23:00:00	0.045057	14472	430.7	1.4996	0.047998	0.013958	-107.32	0
2017	1	10	00:00:00	0.044741	14210	429.78	1.4429	0.047562	0.013801	-107.32	0
2017	1	10	01:00:00	0.0444	13967	428.86	1.3904	0.047311	0.013638	-107.32	0
2017	1	10	02:00:00	0.044082	13728	427.95	1.3412	0.047145	0.013482	-107.31	0
2017	1	10	03:00:00	0.04377	13490	427.03	1.2934	0.047195	0.013329	-107.31	0
2017	1	10	04:00:00	0.043454	13248	426.12	1.2467	0.047642	0.013177	-107.31	0
2017	1	10	05:00:00	0.043117	12995	425.22	1.2002	0.048569	0.013019	-107.31	0
2017	1	10	06:00:00	0.042752	12763	424.32	1.1541	0.0496	0.012855	-107.31	0
2017	1	10	07:00:00	0.042394	12554	423.42	1.1074	0.050439	0.012693	-107.3	0
2017	1	10	08:00:00	0.042055	12365	422.52	1.0593	0.051055	0.012539	-107.3	0
2017	1	10	09:00:00	0.04173	12190	421.64	1.0079	0.051475	0.012389	-107.3	0
2017	1	10	10:00:00	0.041413	12028	420.76	0.95337	0.051721	0.012244	-107.3	0
2017	1	10	11:00:00	0.04109	11883	419.9	0.90059	0.051847	0.012099	-107.29	0
2017	1	10	12:00:00	0.040748	11762	419.05	0.85347	0.051918	0.01195	-107.29	0
2017	1	10	13:00:00	0.040389	11662	418.21	0.81296	0.051986	0.011797	-107.28	0
2017	1	10	14:00:00	0.040016	11574	417.4	0.77952	0.052045	0.011643	-107.28	0
2017	1	10	15:00:00	0.039625	11509	416.61	0.75327	0.052062	0.011485	-107.27	0
2017	1	10	16:00:00	0.039265	11472	415.83	0.73385	0.052047	0.011339	-107.27	0
2017	1	10	17:00:00	0.039016	11448	415.07	0.72067	0.05206	0.011225	-107.26	0
2017	1	10	18:00:00	0.038854	11432	414.34	0.71263	0.052189	0.01114	-107.25	0
2017	1	10	19:00:00	0.038811	11435	413.67	0.70846	0.052525	0.011091	-107.25	0
2017	1	10	20:00:00	0.038899	11455	413.04	0.70657	0.053124	0.011083	-107.24	0
2017	1	10	21:00:00	0.039081	11492	412.46	0.70613	0.054015	0.011103	-107.23	0
2017	1	10	22:00:00	0.039318	11543	411.9	0.70919	0.055243	0.01114	-107.22	0
2017	1	10	23:00:00	0.039606	11606	411.35	0.71954	0.056861	0.011192	-107.21	0
2017	1	11	00:00:00	0.040031	11621	410.78	0.74195	0.059044	0.011281	-107.2	0
2017	1	11	01:00:00	0.040518	11525	410.23	0.78134	0.062017	0.011387	-107.19	0
2017	1	11	02:00:00	0.040601	11448	409.7	0.8446	0.065926	0.011381	-107.18	0
2017	1	11	03:00:00	0.040406	11394	409.16	0.93766	0.070504	0.011297	-107.17	0
2017	1	11	04:00:00	0.039922	11266	408.55	1.0699	0.075438	0.011128	-107.16	0
2017	1	11	05:00:00	0.0393	10960	407.83	1.2481	0.080613	0.010916	-107.15	0
2017	1	11	06:00:00	0.038994	10407	407.15	1.4801	0.08677	0.010795	-107.14	0
2017	1	11	07:00:00	0.038799	9859.2	406.53	1.7026	0.093614	0.010709	-107.13	0
2017	1	11	08:00:00	0.038727	9418.4	405.95	1.8877	0.09983	0.010658	-107.12	0
2017	1	11	09:00:00	0.038845	9073	405.43	2.0304	0.10527	0.010663	-107.11	0
2017	1	11	10:00:00	0.039022	8815.5	404.93	2.1341	0.11031	0.010686	-107.1	0
2017	1	11	11:00:00	0.039153	8634.6	404.44	2.2009	0.11501	0.010696	-107.09	0
2017	1	11	12:00:00	0.039258	8498.1	403.93	2.2377	0.11924	0.010697	-107.08	0
2017	1	11	13:00:00	0.039406	8387.3	403.35	2.2518	0.12272	0.010707	-107.06	0
2017	1	11	14:00:00	0.039888	8254.7	402.69	2.2525	0.12524	0.010802	-107.05	0
2017	1	11	15:00:00	0.04116	8130.9	402.04	2.2464	0.12634	0.011111	-107.03	0
2017	1	11	16:00:00	0.042954	8140.7	401.39	2.2258	0.12625	0.011557	-107.01	0
2017	1	11	17:00:00	0.044459	8360.1	400.69	2.1769	0.12511	0.011921	-106.99	0
2017	1	11	18:00:00	0.045783	8670.6	399.82	2.0866	0.12212	0.012222	-106.97	0
2017	1	11	19:00:00	0.047367	9033.9	398.91	1.9466	0.11771	0.012588	-106.95	0
2017	1	11	20:00:00	0.049696	9471.2	398.04	1.7533	0.11232	0.013149	-106.92	0
2017	1	11	21:00:00	0.053198	9978.8	397.24	1.5436	0.10589	0.014019	-106.9	0
2017	1	11	22:00:00	0.058314	10474	396.57	1.3496	0.098086	0.015315	-106.88	0
2017	1	11	23:00:00	0.063748	10808	396.2	1.1732	0.087797	0.016711	-106.86	0
2017	1	12	00:00:00	0.068475	11029	396.11	1.0066	0.0724	0.017942	-106.83	0
2017	1	12	01:00:00	0.071627	11140	396.31	0.84774	0.052517	0.018788	-106.81	0
2017	1	12	02:00:00	0.072448	11142	397.18	0.69446	0.031916	0.019086	-106.78	0
2017	1	12	03:00:00	0.071449	10950	397.96	0.55202	0.013164	0.018897	-106.76	0
2017	1	12	04:00:00	0.069428	10774	398.38	0.42251	-0.0023648	0.018401	-106.74	0
2017	1	12	05:00:00	0.067773	10679	398.47	0.30943	-0.014101	0.017971	-106.71	0
2017	1	12	06:00:00	0.065976	10646	398.42	0.21054	-0.022789	0.01749	-106.69	0
2017	1	12	07:00:00	0.06473	10656	398.05	0.12647	-0.029352	0.017128	-106.66	0
2017	1	12	08:00:00	0.064343	10695	397.44	0.054763	-0.034897	0.016973	-106.64	0
2017	1	12	09:00:00	0.064638	10948	396.9	-0.0042755	-0.039735	0.017005	-106.62	0
2017	1	12	10:00:00	0.065392	11200	396.41	-0.052109	-0.044201	0.01716	-106.59	0
2017	1	12	11:00:00	0.065912	11440	395.98	-0.088387	-0.048227	0.017259	-106.57	0
2017	1	12	12:00:00	0.066366	11688	395.58	-0.11431	-0.051566	0.017343	-106.55	0
2017	1	12	13:00:00	0.066849	11966	395.19	-0.13091	-0.053735	0.017435	-106.53	0
2017	1	12	14:00:00	0.067495	12318	394.76	-0.14023	-0.054578	0.017565	-106.49	0
2017	1	12	15:00:00	0.067887	12683	394.18	-0.14393	-0.054498	0.017616	-106.42	0
2017	1	12	16:00:00	0.067913	12986	393.44	-0.1443	-0.05394	0.017556	-106.34	0
2017	1	12	17:00:00	0.067786	13224	392.57	-0.14217	-0.052743	0.017446	-106.26	0
2017	1	12	18:00:00	0.067621	13390	391.61	-0.13415	-0.050888	0.017319	-106.19	0
2017	1	12	19:00:00	0.067472	13460	390.33	-0.10903	-0.04768	0.017167	-106.03	0
2017	1	12	20:00:00	0.066841	13406	387.41	0.0074636	-0.037187	0.016753	-105.45	0
2017	1	12	21:00:00	0.087046	17791	389.64	0.27732	-0.015552	0.022141	-104.97	0
2017	1	12	22:00:00	0.2247	30643	409.8	1.2158	0.22774	0.063062	-104.59	0
2017	1	12	23:00:00	0.22734	23578	412.39	2.1478	0.48095	0.064573	-104.27	0
2017	1	13	00:00:00	0.23724	27559	414.66	2.6754	0.58012	0.06839	-103.98	0
2017	1	13	01:00:00	1.0988	156910	490.88	3.2632	1.506	0.4428	-103.67	0
2017	1	13	02:00:00	1.75	193600	492.34	2.9787	-0.20004	0.70844	-103.35	0
2017	1	13	03:00:00	1.5896	224990	486.25	1.1796	-1.0949	0.62765	-103.03	0
2017	1	13	04:00:00	1.3524	284100	479.5	-1.0425	-1.1906	0.51934	-102.76	0
2017	1	13	05:00:00	1.3193	296690	474.19	-1.3351	-1.2269	0.49542	-102.55	0
2017	1	13	06:00:00	1.3031	283450	469.67	-0.43174	-1.3947	0.48005	-102.35	0
2017	1	13	07:00:00	1.2564	246620	468.58	1.7275	-1.9416	0.46071	-102.15	0
2017	1	13	08:00:00	1.2273	222950	471.17	2.3511	-2.2695	0.45503	-101.98	0
2017	1	13	09:00:00	1.2005	209120	473.58	2.2936	-2.2863	0.44966	-101.96	0
2017	1	13	10:00:00	1.1651	197640	474.66	1.785	-2.1867	0.43837	-101.95	0
2017	1	13	11:00:00	1.138	187780	474.55	1.4063	-2.0717	0.42798	-101.94	0
2017	1	13	12:00:00	1.1028	177830	473.8	1.2596	-1.9721	0.41343	-101.92	0
2017	1	13	13:00:00	1.0388	164480	471.99	1.2439	-1.9249	0.38648	-101.83	0
2017	1	13	14:00:00	0.98333	146080	471.44	1.3921	-1.9827	0.36497	-101.72	0
2017	1	13	15:00:00	0.96478	131180	474.84	1.6199	-2.1859	0.3633	-101.6	0
2017	1	13	16:00:00	0.94258	123790	478.97	1.6799	-2.3549	0.36112	-101.48	0
2017	1	13	17:00:00	0.8597	123250	479.22	1.5587	-2.3563	0.32974	-101.36	0
2017	1	13	18:00:00	0.75845	130240	477.51	0.97861	-2.2893	0.28887	-101.25	0
2017	1	13	19:00:00	0.66926	143590	475.08	-0.47851	-2.2114	0.25227	-101.15	0
2017	1	13	20:00:00	0.60269	160130	472.21	-3.1526	-2.1291	0.22445	-101.04	0
2017	1	13	21:00:00	0.58326	181060	472.39	-5.4753	-2.1357	0.21742	-100.91	0
2017	1	13	22:00:00	0.86743	253150	508.52	-7.0015	-3.217	0.37713	-100.77	0
2017	1	13	23:00:00	0.97265	304720	518.91	-7.0489	-3.5071	0.43747	-100.63	0
2017	1	14	00:00:00	0.94903	322650	515.58	-5.2179	-3.4112	0.42137	-100.5	0
2017	1	14	01:00:00	0.92664	344190	513.39	-2.5134	-3.3615	0.40789	-100.37	0
2017	1	14	02:00:00	0.88295	400900	511	-0.88058	-3.1882	0.38507	-100.26	0
2017	1	14	03:00:00	0.81181	470900	506.73	0.32784	-2.9762	0.34825	-100.15	0
2017	1	14	04:00:00	0.61905	613340	503.31	0.88972	-2.8058	0.26198	-100.03	0
2017	1	14	05:00:00	0.43894	732440	506.99	0.77649	-2.6611	0.18823	-99.919	0
2017	1	14	06:00:00	0.34555	741280	521.34	-0.62489	-2.2887	0.15678	-99.815	0
2017	1	14	07:00:00	0.32007	742530	525.25	-2.1651	-2.1236	0.14747	-99.722	0
2017	1	14	08:00:00	0.32078	757370	525.03	-2.6768	-1.9983	0.14767	-99.676	0
2017	1	14	09:00:00	0.34264	761050	523.71	-2.7776	-1.829	0.15692	-99.655	0
2017	1	14	10:00:00	0.38428	734740	522.25	-2.7397	-1.6034	0.17501	-99.635	0
2017	1	14	11:00:00	0.44011	673580	520.84	-2.549	-1.4272	0.19936	-99.612	0
2017	1	14	12:00:00	0.49519	611670	519.9	-2.2434	-1.3618	0.22352	-99.592	0
2017	1	14	13:00:00	0.54567	566330	519.96	-1.8136	-1.3796	0.24638	-99.573	0
2017	1	14	14:00:00	0.58727	524400	520.89	-0.95244	-1.5344	0.26611	-99.554	0
2017	1	14	15:00:00	0.60881	456730	520.33	-0.050273	-1.886	0.27526	-99.505	0
2017	1	14	16:00:00	0.60055	365340	512.09	0.31896	-2.0653	0.263	-99.097	0
2017	1	14	17:00:00	0.57702	344990	502.29	0.16596	-1.8212	0.24312	-98.756	0
2017	1	14	18:00:00	0.6178	359080	501.22	0.015133	-1.4791	0.25919	-98.465	0
2017	1	14	19:00:00	0.60768	407900	500.05	-1.2274	-0.72568	0.25377	-98.188	0
2017	1	14	20:00:00	0.43248	527990	495.1	-1.8879	-0.20577	0.1772	-97.926	0
2017	1	14	21:00:00	0.28039	668820	492.64	-0.23473	-0.3047	0.11333	-97.679	0
2017	1	14	22:00:00	0.081537	181540	613.38	1.0251	-0.15652	0.04471	-97.449	0
2017	1	14	23:00:00	0.041112	36411	647.42	0.90686	-0.070383	0.028778	-97.225	0
2017	1	15	00:00:00	0.040342	35903	644.12	0.44448	-0.054804	0.027952	-96.987	0
2017	1	15	01:00:00	0.039528	35079	640.69	0.072799	-0.046523	0.027097	-96.741	0
2017	1	15	02:00:00	0.038997	34113	637.39	-0.076295	-0.044771	0.026459	-96.498	0
2017	1	15	03:00:00	0.038619	33455	634.44	-0.1001	-0.046563	0.02596	-96.262	0
2017	1	15	04:00:00	0.037805	33081	631.91	-0.048613	-0.057024	0.025211	-96.031	0
2017	1	15	05:00:00	0.036052	33235	629.36	0.10784	-0.068748	0.023849	-95.817	0
2017	1	15	06:00:00	0.034652	33434	627.39	0.15959	-0.07309	0.022779	-95.734	0
2017	1	15	07:00:00	0.033504	33384	626.12	0.1633	-0.074565	0.021935	-95.719	0
2017	1	15	08:00:00	0.032083	32950	625.55	0.1231	-0.073613	0.020966	-95.704	0
2017	1	15	09:00:00	0.030954	32481	625.65	-0.029797	-0.066762	0.020235	-95.69	0
2017	1	15	10:00:00	0.030466	32230	626.33	-0.37867	-0.05491	0.019959	-95.674	0
2017	1	15	11:00:00	0.030274	32065	627.13	-0.91972	-0.042901	0.019884	-95.658	0
2017	1	15	12:00:00	0.030718	31788	627.44	-1.454	-0.033029	0.020195	-95.641	0
2017	1	15	13:00:00	0.031745	31113	627.03	-1.8106	-0.026407	0.020843	-95.624	0
2017	1	15	14:00:00	0.033046	30139	625.76	-2.0086	-0.02304	0.021609	-95.605	0
2017	1	15	15:00:00	0.034496	29262	623.92	-2.0954	-0.021886	0.022424	-95.587	0
2017	1	15	16:00:00	0.035596	28676	621.83	-2.1176	-0.021947	0.022985	-95.568	0
2017	1	15	17:00:00	0.036202	28244	619.73	-2.1077	-0.023876	0.023219	-95.551	0
2017	1	15	18:00:00	0.036441	27817	617.77	-2.0524	-0.028915	0.023225	-95.533	0
2017	1	15	19:00:00	0.03639	27232	615.91	-1.8977	-0.037679	0.023054	-95.515	0
2017	1	15	20:00:00	0.036066	26062	614.17	-1.586	-0.050675	0.02272	-95.497	0
2017	1	15	21:00:00	0.03498	24422	612.69	-1.1825	-0.064518	0.02193	-95.481	0
2017	1	15	22:00:00	0.032458	22944	611.59	-0.84686	-0.074761	0.020276	-95.466	0
2017	1	15	23:00:00	0.029302	21626	610.8	-0.63096	-0.081062	0.018257	-95.453	0
2017	1	16	00:00:00	0.026679	20270	610.12	-0.50653	-0.084411	0.016586	-95.442	0
2017	1	16	01:00:00	0.024693	19062	609.38	-0.4447	-0.086058	0.015314	-95.432	0
2017	1	16	02:00:00	0.023354	18150	608.35	-0.42003	-0.087272	0.014435	-95.424	0
2017	1	16	03:00:00	0.022569	17575	606.96	-0.41359	-0.089197	0.013886	-95.416	0
2017	1	16	04:00:00	0.022111	17281	605.32	-0.41711	-0.091988	0.01353	-95.408	0
2017	1	16	05:00:00	0.021781	17180	603.64	-0.43926	-0.094298	0.013254	-95.401	0
2017	1	16	06:00:00	0.02148	17173	602.01	-0.49763	-0.096012	0.013001	-95.393	0
2017	1	16	07:00:00	0.02121	17187	600.42	-0.6062	-0.097273	0.01277	-95.384	0
2017	1	16	08:00:00	0.020986	17176	598.84	-0.77929	-0.098265	0.012568	-95.376	0
2017	1	16	09:00:00	0.020812	17147	597.27	-1.0211	-0.098959	0.012398	-95.367	0
2017	1	16	10:00:00	0.020658	17167	595.72	-1.3259	-0.099133	0.012243	-95.359	0
2017	1	16	11:00:00	0.020493	17277	594.21	-1.6483	-0.098773	0.012084	-95.351	0
2017	1	16	12:00:00	0.020269	17468	592.67	-1.9313	-0.098102	0.01189	-95.344	0
2017	1	16	13:00:00	0.019986	17715	591.07	-2.1691	-0.096886	0.011661	-95.337	0
2017	1	16	14:00:00	0.019784	17988	589.5	-2.3626	-0.095325	0.011481	-95.332	0
2017	1	16	15:00:00	0.019616	18350	587.96	-2.5132	-0.093499	0.011325	-95.326	0
2017	1	16	16:00:00	0.019461	18776	586.41	-2.6309	-0.09134	0.011176	-95.322	0
2017	1	16	17:00:00	0.019345	19112	584.85	-2.7179	-0.089431	0.01105	-95.317	0
2017	1	16	18:00:00	0.019312	19282	583.29	-2.7794	-0.087915	0.010973	-95.313	0
2017	1	16	19:00:00	0.01931	19341	581.76	-2.8203	-0.086788	0.010914	-95.307	0
2017	1	16	20:00:00	0.019301	19348	580.22	-2.8464	-0.085969	0.010851	-95.302	0
2017	1	16	21:00:00	0.019286	19332	578.68	-2.8614	-0.085387	0.010786	-95.297	0
2017	1	16	22:00:00	0.019282	19294	577.15	-2.8687	-0.084939	0.010727	-95.292	0
2017	1	16	23:00:00	0.019306	19219	575.66	-2.8712	-0.08462	0.010684	-95.287	0
2017	1	17	00:00:00	0.019361	19103	574.18	-2.8712	-0.084441	0.01066	-95.282	0
2017	1	17	01:00:00	0.019453	18950	572.72	-2.8701	-0.084387	0.010656	-95.276	0
2017	1	17	02:00:00	0.019593	18755	571.27	-2.8686	-0.08444	0.010679	-95.271	0
2017	1	17	03:00:00	0.019805	18520	569.86	-2.8675	-0.084555	0.01074	-95.265	0
2017	1	17	04:00:00	0.020112	18246	568.47	-2.8676	-0.084636	0.010854	-95.26	0
2017	1	17	05:00:00	0.02054	17929	567.09	-2.8708	-0.084592	0.011031	-95.254	0
2017	1	17	06:00:00	0.021088	17569	565.74	-2.8783	-0.084372	0.011271	-95.248	0
2017	1	17	07:00:00	0.021701	17200	564.42	-2.8869	-0.083999	0.011545	-95.243	0
2017	1	17	08:00:00	0.022266	16917	563.12	-2.8903	-0.083497	0.011791	-95.237	0
2017	1	17	09:00:00	0.02275	16750	561.82	-2.8886	-0.082753	0.011992	-95.231	0
2017	1	17	10:00:00	0.02313	16619	560.53	-2.8831	-0.081795	0.012136	-95.225	0
2017	1	17	11:00:00	0.023388	16497	559.26	-2.8758	-0.08071	0.012217	-95.22	0
2017	1	17	12:00:00	0.023526	16381	558.02	-2.8665	-0.079548	0.012234	-95.214	0
2017	1	17	13:00:00	0.023568	16252	556.75	-2.8515	-0.078266	0.0122	-95.208	0
2017	1	17	14:00:00	0.023549	16113	555.47	-2.827	-0.076813	0.012134	-95.203	0
2017	1	17	15:00:00	0.023482	15990	554.19	-2.7887	-0.075216	0.012044	-95.198	0
2017	1	17	16:00:00	0.023381	15870	552.91	-2.734	-0.073632	0.011937	-95.192	0
2017	1	17	17:00:00	0.02326	15729	551.61	-2.6591	-0.072109	0.01182	-95.187	0
2017	1	17	18:00:00	0.023134	15581	550.29	-2.5624	-0.070669	0.0117	-95.182	0
2017	1	17	19:00:00	0.023012	15451	548.95	-2.4436	-0.069301	0.011581	-95.177	0
2017	1	17	20:00:00	0.022926	15328	547.61	-2.3052	-0.068035	0.011481	-95.171	0
2017	1	17	21:00:00	0.022916	15174	546.23	-2.1462	-0.066878	0.011418	-95.166	0
2017	1	17	22:00:00	0.022981	14997	544.84	-1.9697	-0.065881	0.011393	-95.161	0
2017	1	17	23:00:00	0.023114	14799	543.42	-1.7792	-0.065103	0.011399	-95.156	0
2017	1	18	00:00:00	0.023373	14563	542	-1.5846	-0.064539	0.011466	-95.15	0
2017	1	18	01:00:00	0.023747	14303	540.57	-1.3935	-0.064127	0.011589	-95.145	0
2017	1	18	02:00:00	0.024181	14064	539.15	-1.2091	-0.063831	0.011738	-95.139	0
2017	1	18	03:00:00	0.024644	13887	537.76	-1.0326	-0.063716	0.011901	-95.134	0
2017	1	18	04:00:00	0.025134	13775	536.42	-0.8656	-0.063877	0.012078	-95.129	0
2017	1	18	05:00:00	0.025672	13706	535.15	-0.70822	-0.064316	0.012278	-95.124	0
2017	1	18	06:00:00	0.026275	13662	533.92	-0.56051	-0.064971	0.012508	-95.119	0
2017	1	18	07:00:00	0.026906	13641	532.73	-0.42662	-0.065748	0.012752	-95.114	0
2017	1	18	08:00:00	0.027509	13647	531.58	-0.30986	-0.066605	0.012981	-95.109	0
2017	1	18	09:00:00	0.02803	13665	530.46	-0.21258	-0.067562	0.013171	-95.104	0
2017	1	18	10:00:00	0.028485	13669	529.33	-0.13436	-0.068642	0.013329	-95.1	0
2017	1	18	11:00:00	0.028909	13654	528.21	-0.076271	-0.069705	0.01347	-95.095	0
2017	1	18	12:00:00	0.029336	13628	527.08	-0.036696	-0.070368	0.01361	-95.09	0
2017	1	18	13:00:00	0.029742	13618	525.96	-0.012728	-0.070522	0.01374	-95.085	0
2017	1	18	14:00:00	0.02994	13688	524.81	-0.00016634	-0.070294	0.013771	-95.08	0
2017	1	18	15:00:00	0.029916	13807	523.65	0.0044784	-0.069902	0.013699	-95.075	0
2017	1	18	16:00:00	0.029774	13955	522.46	0.005238	-0.069133	0.013573	-95.069	0
2017	1	18	17:00:00	0.029599	14120	521.27	0.0041262	-0.067861	0.013431	-95.063	0
2017	1	18	18:00:00	0.029404	14293	520.06	-0.002305	-0.066368	0.013281	-95.058	0
2017	1	18	19:00:00	0.029196	14421	518.84	-0.014519	-0.065126	0.013125	-95.052	0
2017	1	18	20:00:00	0.028958	14509	517.63	-0.023352	-0.064222	0.012957	-95.047	0
2017	1	18	21:00:00	0.028717	14565	516.41	-0.027242	-0.063657	0.01279	-95.042	0
2017	1	18	22:00:00	0.028507	14590	515.18	-0.02816	-0.063321	0.012635	-95.037	0
2017	1	18	23:00:00	0.028337	14573	513.95	-0.026969	-0.063302	0.0125	-95.032	0
2017	1	19	00:00:00	0.028178	14531	512.74	-0.020831	-0.06382	0.012372	-95.028	0
2017	1	19	01:00:00	0.028031	14481	511.57	-0.0049384	-0.064944	0.012251	-95.023	0
2017	1	19	02:00:00	0.027928	14413	510.42	0.026471	-0.066599	0.012151	-95.019	0
2017	1	19	03:00:00	0.027911	14297	509.28	0.080064	-0.068675	0.012089	-95.015	0
2017	1	19	04:00:00	0.027996	14114	508.16	0.16212	-0.071081	0.012073	-95.01	0
2017	1	19	05:00:00	0.028159	13851	507.05	0.2774	-0.073828	0.01209	-95.004	0
2017	1	19	06:00:00	0.028352	13487	505.93	0.42177	-0.076965	0.012119	-94.996	0
2017	1	19	07:00:00	0.028546	13041	504.77	0.57203	-0.080189	0.012146	-94.988	0
2017	1	19	08:00:00	0.028731	12598	503.59	0.69966	-0.082814	0.012168	-94.979	0
2017	1	19	09:00:00	0.028889	12216	502.37	0.80526	-0.084744	0.012176	-94.97	0
2017	1	19	10:00:00	0.029013	11889	501.13	0.89165	-0.086096	0.012168	-94.96	0
2017	1	19	11:00:00	0.029116	11591	499.84	0.96344	-0.087007	0.012148	-94.951	0
2017	1	19	12:00:00	0.02918	11298	498.58	1.0227	-0.087494	0.012114	-94.941	0
2017	1	19	13:00:00	0.029177	10964	497.38	1.0724	-0.087564	0.012054	-94.932	0
2017	1	19	14:00:00	0.029073	10568	496.3	1.1149	-0.087228	0.011959	-94.922	0
2017	1	19	15:00:00	0.028824	10149	495.38	1.154	-0.086153	0.011812	-94.912	0
2017	1	19	16:00:00	0.028067	9841.2	494.73	1.1909	-0.082772	0.011473	-94.903	0
2017	1	19	17:00:00	0.026314	9616.6	494.44	1.2268	-0.076782	0.010743	-94.893	0
2017	1	19	18:00:00	0.024358	9227.9	494.38	1.2617	-0.071146	0.0099422	-94.884	0
2017	1	19	19:00:00	0.02274	8891.7	494.33	1.297	-0.066484	0.0092797	-94.875	0
2017	1	19	20:00:00	0.021623	8646.9	494.04	1.3333	-0.063393	0.0088138	-94.867	0
2017	1	19	21:00:00	0.021104	8513.9	493.23	1.3737	-0.062121	0.0085741	-94.858	0
2017	1	19	22:00:00	0.02093	8461.2	492.21	1.4226	-0.061886	0.0084683	-94.85	0
2017	1	19	23:00:00	0.020864	8408.6	491.2	1.4862	-0.062584	0.0084069	-94.841	0
2017	1	20	00:00:00	0.020806	8370.1	490.15	1.5669	-0.063718	0.0083478	-94.833	0
2017	1	20	01:00:00	0.020793	8337.2	489.04	1.6671	-0.064993	0.0083047	-94.824	0
2017	1	20	02:00:00	0.02075	8293.4	487.94	1.7884	-0.066739	0.0082505	-94.815	0
2017	1	20	03:00:00	0.020637	8255.6	486.81	1.936	-0.068703	0.0081675	-94.806	0
2017	1	20	04:00:00	0.02049	8207.1	485.64	2.0885	-0.070548	0.0080704	-94.797	0
2017	1	20	05:00:00	0.020327	8138.4	484.44	2.2261	-0.072193	0.0079668	-94.789	0
2017	1	20	06:00:00	0.020172	8039.8	483.25	2.3443	-0.07359	0.0078671	-94.78	0
2017	1	20	07:00:00	0.02003	7943.5	482.06	2.4473	-0.074753	0.0077732	-94.773	0
2017	1	20	08:00:00	0.019908	7868.5	480.85	2.5368	-0.075732	0.0076875	-94.767	0
2017	1	20	09:00:00	0.019853	7794.8	479.65	2.6144	-0.076532	0.0076278	-94.761	0
2017	1	20	10:00:00	0.019828	7723.4	478.48	2.6817	-0.07704	0.0075814	-94.755	0
2017	1	20	11:00:00	0.01977	7667.5	477.36	2.7405	-0.077173	0.0075237	-94.749	0
2017	1	20	12:00:00	0.019678	7628.6	476.27	2.7921	-0.076994	0.0074548	-94.743	0
2017	1	20	13:00:00	0.019585	7606	475.21	2.8362	-0.076609	0.0073862	-94.738	0
2017	1	20	14:00:00	0.019523	7607.8	474.17	2.8729	-0.075922	0.0073305	-94.732	0
2017	1	20	15:00:00	0.019496	7656.9	473.16	2.9024	-0.074681	0.0072893	-94.726	0
2017	1	20	16:00:00	0.019444	7756.9	472.2	2.9254	-0.072732	0.0072406	-94.72	0
2017	1	20	17:00:00	0.019331	7858.3	471.32	2.9418	-0.070023	0.007172	-94.714	0
2017	1	20	18:00:00	0.019104	7971.6	470.55	2.9521	-0.066489	0.0070644	-94.708	0
2017	1	20	19:00:00	0.018632	8155.8	469.88	2.9572	-0.062263	0.0068703	-94.701	0
2017	1	20	20:00:00	0.018004	8390.4	469.26	2.958	-0.057689	0.0066212	-94.695	0
2017	1	20	21:00:00	0.017394	8617.2	468.66	2.9556	-0.053334	0.0063804	-94.688	0
2017	1	20	22:00:00	0.016806	8830.9	468.04	2.9509	-0.049357	0.0061486	-94.681	0
2017	1	20	23:00:00	0.016313	8983.6	467.38	2.9452	-0.046013	0.0059512	-94.674	0
2017	1	21	00:00:00	0.015958	9088.5	466.59	2.9389	-0.043369	0.0058019	-94.666	0
2017	1	21	01:00:00	0.015746	9152.7	465.69	2.9314	-0.041442	0.0057028	-94.659	0
2017	1	21	02:00:00	0.015619	9284.1	464.73	2.9214	-0.040047	0.0056335	-94.651	0
2017	1	21	03:00:00	0.015539	9414.5	463.74	2.9075	-0.039078	0.0055807	-94.643	0
2017	1	21	04:00:00	0.015544	9480.4	462.73	2.8882	-0.038404	0.0055586	-94.635	0
2017	1	21	05:00:00	0.015562	9531.7	461.73	2.8619	-0.037985	0.0055411	-94.627	0
2017	1	21	06:00:00	0.015589	9582.6	460.75	2.8272	-0.037746	0.0055267	-94.618	0
2017	1	21	07:00:00	0.015661	9625.2	459.79	2.7833	-0.037587	0.0055292	-94.61	0
2017	1	21	08:00:00	0.015817	9648.5	458.84	2.728	-0.037499	0.0055615	-94.602	0
2017	1	21	09:00:00	0.016067	9648.8	457.91	2.6604	-0.037536	0.0056264	-94.595	0
2017	1	21	10:00:00	0.016392	9632.5	456.99	2.5795	-0.037753	0.0057171	-94.588	0
2017	1	21	11:00:00	0.016758	9608.7	456.1	2.4934	-0.038185	0.0058219	-94.582	0
2017	1	21	12:00:00	0.01715	9581.3	455.21	2.4126	-0.038842	0.0059348	-94.575	0
2017	1	21	13:00:00	0.017567	9549	454.33	2.3413	-0.039699	0.0060554	-94.57	0
2017	1	21	14:00:00	0.01802	9510.5	453.45	2.2798	-0.040726	0.0061879	-94.564	0
2017	1	21	15:00:00	0.018531	9446.5	452.59	2.2278	-0.041934	0.006339	-94.558	0
2017	1	21	16:00:00	0.019124	9320.6	451.74	2.1837	-0.043382	0.0065171	-94.552	0
2017	1	21	17:00:00	0.01978	9128.4	450.89	2.1457	-0.045116	0.0067156	-94.545	0
2017	1	21	18:00:00	0.020422	8911.9	450.05	2.1128	-0.0471	0.0069078	-94.538	0
2017	1	21	19:00:00	0.021018	8699.9	449.21	2.0838	-0.049199	0.0070828	-94.528	0
2017	1	21	20:00:00	0.021596	8497.6	448.36	2.0574	-0.051139	0.0072501	-94.518	0
2017	1	21	21:00:00	0.022214	8306.2	447.48	2.0321	-0.052695	0.0074283	-94.506	0
2017	1	21	22:00:00	0.022944	8130.5	446.62	2.0076	-0.053669	0.0076427	-94.494	0
2017	1	21	23:00:00	0.023819	7971.1	445.76	1.9835	-0.05403	0.007904	-94.481	0
2017	1	22	00:00:00	0.024767	7833.1	444.92	1.9597	-0.053962	0.0081872	-94.467	0
2017	1	22	01:00:00	0.025671	7721	444.03	1.9351	-0.053658	0.0084527	-94.454	0
2017	1	22	02:00:00	0.026598	7628	443.13	1.909	-0.053132	0.008722	-94.441	0
2017	1	22	03:00:00	0.02775	7579.9	442.3	1.8796	-0.052695	0.0090659	-94.428	0
2017	1	22	04:00:00	0.029361	7604.2	441.65	1.8444	-0.052528	0.0095641	-94.415	0
2017	1	22	05:00:00	0.031676	7721.6	441.21	1.7989	-0.052484	0.010297	-94.402	0
2017	1	22	06:00:00	0.034792	7940.9	440.98	1.7384	-0.052341	0.011299	-94.39	0
2017	1	22	07:00:00	0.038729	8255.9	440.87	1.6566	-0.05179	0.012572	-94.378	0
2017	1	22	08:00:00	0.043432	8645.7	440.82	1.5477	-0.050205	0.014095	-94.366	0
2017	1	22	09:00:00	0.048644	9178.7	440.75	1.4006	-0.047127	0.015781	-94.355	0
2017	1	22	10:00:00	0.052582	9783.4	440.5	1.2103	-0.042365	0.017039	-94.344	0
2017	1	22	11:00:00	0.055348	10181	440.02	0.98808	-0.037769	0.017897	-94.334	0
2017	1	22	12:00:00	0.05739	10408	439.37	0.80028	-0.034405	0.018502	-94.323	0
2017	1	22	13:00:00	0.059126	10525	438.57	0.64871	-0.032155	0.018992	-94.313	0
2017	1	22	14:00:00	0.060696	10581	437.69	0.53184	-0.030869	0.019418	-94.304	0
2017	1	22	15:00:00	0.062137	10610	436.76	0.44442	-0.030279	0.019794	-94.295	0
2017	1	22	16:00:00	0.063415	10631	435.79	0.382	-0.030076	0.020112	-94.285	0
2017	1	22	17:00:00	0.064458	10648	434.77	0.33768	-0.030206	0.020347	-94.277	0
2017	1	22	18:00:00	0.065004	10651	433.77	0.30822	-0.031321	0.020425	-94.269	0
2017	1	22	19:00:00	0.064993	10634	432.8	0.29	-0.03384	0.020331	-94.262	0
2017	1	22	20:00:00	0.064659	10607	431.86	0.27998	-0.037473	0.020139	-94.257	0
2017	1	22	21:00:00	0.064014	10558	430.88	0.27519	-0.041115	0.019848	-94.253	0
2017	1	22	22:00:00	0.062972	10483	429.86	0.27343	-0.044413	0.019432	-94.251	0
2017	1	22	23:00:00	0.061698	10408	428.85	0.27322	-0.047306	0.01895	-94.25	0
2017	1	23	00:00:00	0.060332	10353	427.87	0.27566	-0.049721	0.018446	-94.25	0
2017	1	23	01:00:00	0.058931	10310	426.91	0.28335	-0.051686	0.017937	-94.251	0
2017	1	23	02:00:00	0.057557	10268	425.96	0.299	-0.053247	0.01744	-94.252	0
2017	1	23	03:00:00	0.05625	10220	425.01	0.32466	-0.054455	0.016969	-94.254	0
2017	1	23	04:00:00	0.054978	10168	424.05	0.36279	-0.055398	0.01651	-94.248	0
2017	1	23	05:00:00	0.053592	10105	422.96	0.42291	-0.056213	0.016011	-94.192	0
2017	1	23	06:00:00	0.051994	10027	421.62	0.5196	-0.056966	0.015436	-94.06	0
2017	1	23	07:00:00	0.050486	9949	420.27	0.64527	-0.057578	0.014892	-93.918	0
2017	1	23	08:00:00	0.049112	9881.6	418.94	0.79552	-0.058126	0.014395	-93.781	0
2017	1	23	09:00:00	0.047774	9831.9	417.58	0.96569	-0.058713	0.013912	-93.645	0
2017	1	23	10:00:00	0.04654	9786.5	416.24	1.1241	-0.0595	0.013466	-93.513	0
2017	1	23	11:00:00	0.04547	9724.5	414.91	1.263	-0.060572	0.013073	-93.385	0
2017	1	23	12:00:00	0.044325	9648.8	413.5	1.3867	-0.061896	0.012657	-93.259	0
2017	1	23	13:00:00	0.048941	17008	416.22	1.499	-0.072217	0.014231	-93.135	0
2017	1	23	14:00:00	0.12515	71935	449.33	1.6936	-0.21933	0.043935	-93.011	0
2017	1	23	15:00:00	0.22005	92684	472.31	1.905	-0.43784	0.082025	-92.886	0
2017	1	23	16:00:00	0.24306	85908	472.36	1.9719	-0.48777	0.090568	-92.76	0
2017	1	23	17:00:00	0.24887	83648	470.4	1.9973	-0.48889	0.091963	-92.635	0
2017	1	23	18:00:00	0.24937	85601	468.32	2.037	-0.48593	0.091336	-92.511	0
2017	1	23	19:00:00	0.24631	87995	466.07	2.1906	-0.49332	0.089353	-92.389	0
2017	1	23	20:00:00	0.23445	91803	464.05	2.566	-0.51538	0.084324	-92.272	0
2017	1	23	21:00:00	0.21912	96739	462.2	2.9524	-0.53749	0.07818	-92.155	0
2017	1	23	22:00:00	0.21428	98384	460.68	3.123	-0.55066	0.075949	-92.04	0
2017	1	23	23:00:00	0.2141	100080	459.68	3.1486	-0.55244	0.075553	-91.937	0
2017	1	24	00:00:00	0.21793	101490	458.99	3.1215	-0.54693	0.076674	-91.889	0
2017	1	24	01:00:00	0.22824	101630	458.44	3.0265	-0.53137	0.080108	-91.882	0
2017	1	24	02:00:00	0.24764	99365	457.87	2.8469	-0.50761	0.086699	-91.88	0
2017	1	24	03:00:00	0.27401	94567	457.14	2.6457	-0.48665	0.095621	-91.876	0
2017	1	24	04:00:00	0.30053	89553	456.14	2.5047	-0.4737	0.10442	-91.871	0
2017	1	24	05:00:00	0.32147	86113	454.87	2.4213	-0.46747	0.11107	-91.866	0
2017	1	24	06:00:00	0.33725	83817	453.36	2.3815	-0.46682	0.11576	-91.86	0
2017	1	24	07:00:00	0.34832	82026	451.82	2.368	-0.47355	0.11875	-91.853	0
2017	1	24	08:00:00	0.35516	80177	450.41	2.3677	-0.48176	0.12032	-91.846	0
2017	1	24	09:00:00	0.35943	78157	449.08	2.3936	-0.49085	0.12106	-91.839	0
2017	1	24	10:00:00	0.36231	75125	447.84	2.4782	-0.5074	0.12136	-91.832	0
2017	1	24	11:00:00	0.36257	71170	446.94	2.6487	-0.52331	0.12095	-91.824	0
2017	1	24	12:00:00	0.35868	66240	446.56	2.9385	-0.52887	0.11945	-91.818	0
2017	1	24	13:00:00	0.34476	62433	446.58	3.3568	-0.52709	0.11483	-91.811	0
2017	1	24	14:00:00	0.33349	58443	446.94	3.8108	-0.50907	0.11126	-91.805	0
2017	1	24	15:00:00	0.32665	54630	447.13	4.2006	-0.49036	0.10907	-91.799	0
2017	1	24	16:00:00	0.32354	51206	447.07	4.5343	-0.4756	0.108	-91.793	0
2017	1	24	17:00:00	0.32462	48335	446.49	4.8129	-0.4664	0.10809	-91.787	0
2017	1	24	18:00:00	0.33815	44849	445.39	5.0447	-0.46264	0.11203	-91.78	0
2017	1	24	19:00:00	0.3519	41916	444.2	5.235	-0.46068	0.11597	-91.773	0
2017	1	24	20:00:00	0.362	39659	442.99	5.3916	-0.45879	0.11865	-91.764	0
2017	1	24	21:00:00	0.36919	37886	441.78	5.5169	-0.45696	0.12035	-91.756	0
2017	1	24	22:00:00	0.37446	36454	440.62	5.6141	-0.4558	0.12143	-91.747	0
2017	1	24	23:00:00	0.37839	35354	439.52	5.6865	-0.45591	0.12209	-91.737	0
2017	1	25	00:00:00	0.38198	34565	438.48	5.7391	-0.45783	0.12266	-91.728	0
2017	1	25	01:00:00	0.38662	33972	437.55	5.7748	-0.46278	0.12363	-91.72	0
2017	1	25	02:00:00	0.39318	33524	436.82	5.7955	-0.47169	0.12531	-91.714	0
2017	1	25	03:00:00	0.40132	33214	436.24	5.8035	-0.48412	0.12757	-91.71	0
2017	1	25	04:00:00	0.41062	32938	435.71	5.8018	-0.49902	0.13021	-91.708	0
2017	1	25	05:00:00	0.42024	32577	435.15	5.7938	-0.51494	0.13291	-91.708	0
2017	1	25	06:00:00	0.4273	32189	434.47	5.7825	-0.52947	0.13472	-91.711	0
2017	1	25	07:00:00	0.42937	31971	433.66	5.767	-0.54121	0.13487	-91.713	0
2017	1	25	08:00:00	0.42791	31865	432.77	5.7423	-0.55113	0.13386	-91.716	0
2017	1	25	09:00:00	0.42508	31790	431.8	5.7013	-0.56007	0.13238	-91.719	0
2017	1	25	10:00:00	0.42091	31750	430.78	5.636	-0.56804	0.13046	-91.718	0
2017	1	25	11:00:00	0.41163	31842	429.19	5.4746	-0.57791	0.12665	-91.572	0
2017	1	25	12:00:00	0.39539	32255	427.13	5.1468	-0.58805	0.12049	-91.314	0
2017	1	25	13:00:00	0.37066	33274	424.98	4.6191	-0.59618	0.11181	-91.057	0
2017	1	25	14:00:00	0.33542	35447	422.84	3.8462	-0.6018	0.10017	-90.812	0
2017	1	25	15:00:00	0.29921	38477	420.68	2.7543	-0.60278	0.088442	-90.573	0
2017	1	25	16:00:00	0.26953	41592	418.54	1.3008	-0.59947	0.078852	-90.332	0
2017	1	25	17:00:00	0.24627	45726	416.76	-0.36089	-0.59936	0.071436	-90.067	0
2017	1	25	18:00:00	0.62117	215090	487.92	-3.0178	-1.7065	0.25144	-89.805	0
2017	1	25	19:00:00	0.73287	320290	509.1	-5.8125	-1.9556	0.31725	-89.557	0
2017	1	25	20:00:00	0.71084	412860	507.76	-6.2659	-1.1841	0.30611	-89.319	0
2017	1	25	21:00:00	0.67171	461550	506.13	-5.7512	-0.69421	0.28741	-89.087	0
2017	1	25	22:00:00	0.64622	476810	504.89	-3.2788	-0.60962	0.27511	-88.837	0
2017	1	25	23:00:00	0.72769	436590	506.98	-0.71751	-0.80658	0.31236	-88.574	0
2017	1	26	00:00:00	1.149	303390	511.54	0.33297	-1.1974	0.50222	-88.308	0
2017	1	26	01:00:00	1.4996	238710	510.56	0.77521	-1.2713	0.65274	-88.096	0
2017	1	26	02:00:00	1.5977	225730	508.31	0.87956	-1.1915	0.68932	-88.027	0
2017	1	26	03:00:00	1.6344	223180	505.96	0.89104	-0.90598	0.69872	-87.995	0
2017	1	26	04:00:00	1.6269	222880	504.2	0.83163	-0.23469	0.69071	-87.962	0
2017	1	26	05:00:00	1.518	214120	503.15	0.65014	0.75198	0.64184	-87.928	0
2017	1	26	06:00:00	1.3687	186570	503.52	0.46268	1.6501	0.57944	-87.896	0
2017	1	26	07:00:00	1.2544	153300	506.27	0.35698	2.2939	0.53681	-87.867	0
2017	1	26	08:00:00	1.1701	128720	509.39	0.29765	2.688	0.50697	-87.844	0
2017	1	26	09:00:00	1.096	115150	511.09	0.24839	2.8781	0.47809	-87.825	0
2017	1	26	10:00:00	1.0324	109310	511.33	0.17753	2.9497	0.45079	-87.81	0
2017	1	26	11:00:00	0.993	107990	510.53	0.04688	2.9524	0.43224	-87.798	0
2017	1	26	12:00:00	0.97024	109890	508.94	-0.081902	2.9156	0.4197	-87.788	0
2017	1	26	13:00:00	0.95141	118590	506.3	-0.17402	2.8086	0.40731	-87.781	0
2017	1	26	14:00:00	0.94088	135480	503.09	-0.24885	2.6347	0.3977	-87.776	0
2017	1	26	15:00:00	0.9586	159690	501.41	-0.3325	2.4666	0.40247	-87.774	0
2017	1	26	16:00:00	1.0106	183560	501.63	-0.48271	2.3755	0.42468	-87.773	0
2017	1	26	17:00:00	1.0602	203130	502.01	-0.83259	2.3463	0.44618	-87.771	0
2017	1	26	18:00:00	1.0673	216300	500.88	-1.603	2.3238	0.4472	-87.766	0
2017	1	26	19:00:00	1.0215	221330	497.45	-2.6965	2.2814	0.42231	-87.761	0
2017	1	26	20:00:00	0.92761	228440	492.75	-3.4945	2.2306	0.37636	-87.758	0
2017	1	26	21:00:00	0.80856	244780	488.78	-3.8133	2.223	0.32274	-87.763	0
2017	1	26	22:00:00	0.68818	277450	486.54	-3.8592	2.2485	0.27208	-87.773	0
2017	1	26	23:00:00	0.61099	314830	486.22	-3.7432	2.2999	0.24123	-87.784	0
2017	1	27	00:00:00	0.5591	358710	486.69	-3.0513	2.336	0.22117	-87.778	0
2017	1	27	01:00:00	0.52161	403930	486.36	-1.4185	2.3186	0.20606	-87.768	0
2017	1	27	02:00:00	0.4914	430920	483.62	-0.24267	2.2524	0.19195	-87.76	0
2017	1	27	03:00:00	0.46573	446340	479.8	0.41725	2.1757	0.17906	-87.752	0
2017	1	27	04:00:00	0.44442	457760	475.89	0.72126	2.102	0.1681	-87.743	0
2017	1	27	05:00:00	0.4363	467400	473.61	0.82038	2.0593	0.16344	-87.733	0
2017	1	27	06:00:00	0.43997	485860	473.71	0.83041	2.0383	0.16488	-87.711	0
2017	1	27	07:00:00	0.45578	517820	475.57	0.74487	1.9946	0.17215	-87.678	0
2017	1	27	08:00:00	0.46273	568010	475.61	0.64131	1.8331	0.1748	-87.644	0
2017	1	27	09:00:00	0.45335	595270	472.79	0.62602	1.6772	0.16923	-87.616	0
2017	1	27	10:00:00	0.43067	615880	468.89	0.67207	1.5782	0.15813	-87.597	0
2017	1	27	11:00:00	0.43605	642870	471.17	0.83475	1.6256	0.16181	-87.545	0
2017	1	27	12:00:00	0.45606	684270	481.53	1.5661	2.1978	0.17663	-86.738	0
2017	1	27	13:00:00	0.39761	637510	484.69	1.2712	1.8916	0.15586	-86.056	0
2017	1	27	14:00:00	0.30657	528330	491.47	0.055161	0.98819	0.12374	-85.502	0
2017	1	27	15:00:00	0.14882	685430	476.6	-0.27445	0.8229	0.056216	-85.037	0
2017	1	27	16:00:00	0.020648	35755	647.33	1.6404	0.22502	0.014446	-84.639	0
2017	1	27	17:00:00	0.019602	28922	644.73	1.8204	0.21831	0.013607	-84.324	0
2017	1	27	18:00:00	0.019675	29571	640.84	1.8224	0.21502	0.013493	-84.001	0
2017	1	27	19:00:00	0.020787	31343	637.24	1.6496	0.20835	0.014096	-83.697	0
2017	1	27	20:00:00	0.022642	33538	634.06	1.1138	0.19812	0.015201	-83.443	0
2017	1	27	21:00:00	0.024812	34729	630.99	0.41467	0.18639	0.016497	-83.193	0
2017	1	27	22:00:00	0.025571	34972	628	0.008755	0.17427	0.016841	-82.927	0
2017	1	27	23:00:00	0.025369	34793	626.22	-0.12671	0.16255	0.016614	-82.864	0
2017	1	28	00:00:00	0.024906	34270	625.24	-0.19048	0.15248	0.01626	-82.844	0
2017	1	28	01:00:00	0.024741	34020	624.93	-0.22949	0.14871	0.016136	-82.825	0
2017	1	28	02:00:00	0.025399	34193	625.32	-0.26018	0.15038	0.016586	-82.806	0
2017	1	28	03:00:00	0.027783	35128	627.04	-0.29319	0.16286	0.018244	-82.788	0
2017	1	28	04:00:00	0.031369	36367	628.18	-0.35199	0.17132	0.020673	-82.769	0
2017	1	28	05:00:00	0.036249	37968	628.46	-0.50351	0.17114	0.023909	-82.751	0
2017	1	28	06:00:00	0.042377	38910	627.47	-0.86607	0.15866	0.027861	-82.734	0
2017	1	28	07:00:00	0.050457	37938	625.52	-1.2688	0.14061	0.032966	-82.717	0
2017	1	28	08:00:00	0.054243	36913	624.26	-1.4667	0.12552	0.0353	-82.7	0
2017	1	28	09:00:00	0.054331	35771	623.11	-1.5092	0.11816	0.035229	-82.682	0
2017	1	28	10:00:00	0.052242	32487	622.13	-1.4556	0.11833	0.033768	-82.665	0
2017	1	28	11:00:00	0.046798	29075	621.79	-1.1498	0.12867	0.030215	-82.646	0
2017	1	28	12:00:00	0.041108	26776	621.23	-0.44405	0.13965	0.026495	-82.625	0
2017	1	28	13:00:00	0.037841	25539	619.62	0.33445	0.14611	0.024263	-82.603	0
2017	1	28	14:00:00	0.036757	25163	617.22	0.93954	0.14994	0.023385	-82.581	0
2017	1	28	15:00:00	0.036418	25138	614.84	1.3718	0.15073	0.022991	-82.56	0
2017	1	28	16:00:00	0.036324	25510	612.6	1.663	0.14926	0.022765	-82.54	0
2017	1	28	17:00:00	0.036559	26434	610.3	1.8562	0.14333	0.02274	-82.523	0
2017	1	28	18:00:00	0.037926	27819	607.96	1.9753	0.13204	0.02341	-82.507	0
2017	1	28	19:00:00	0.039222	28624	605.83	2.0421	0.11974	0.02404	-82.491	0
2017	1	28	20:00:00	0.039381	28859	604.15	2.072	0.10854	0.024005	-82.475	0
2017	1	28	21:00:00	0.038741	28910	602.7	2.0789	0.099823	0.023502	-82.461	0
2017	1	28	22:00:00	0.036668	28466	601.78	2.0747	0.092845	0.022177	-82.446	0
2017	1	28	23:00:00	0.033655	26695	601.61	2.0591	0.08632	0.020342	-82.433	0
2017	1	29	00:00:00	0.031044	24997	602.13	2.0164	0.081225	0.018796	-82.42	0
2017	1	29	01:00:00	0.029687	23986	602.48	1.9349	0.07918	0.017996	-82.409	0
2017	1	29	02:00:00	0.029415	23576	602.56	1.8121	0.080548	0.017835	-82.398	0
2017	1	29	03:00:00	0.030461	23191	602.49	1.651	0.08861	0.018466	-82.387	0
2017	1	29	04:00:00	0.031904	22787	601.93	1.4919	0.098012	0.019304	-82.374	0
2017	1	29	05:00:00	0.03314	22079	600.95	1.3532	0.10643	0.019987	-82.362	0
2017	1	29	06:00:00	0.03377	21357	599.69	1.2352	0.11282	0.020281	-82.349	0
2017	1	29	07:00:00	0.033774	20692	598.13	1.1326	0.11678	0.020179	-82.335	0
2017	1	29	08:00:00	0.033502	19917	596.37	1.0397	0.11928	0.019898	-82.321	0
2017	1	29	09:00:00	0.03322	18952	594.53	0.95028	0.12154	0.019609	-82.307	0
2017	1	29	10:00:00	0.033043	17886	592.72	0.8612	0.12389	0.019387	-82.294	0
2017	1	29	11:00:00	0.032985	16889	590.98	0.76888	0.12593	0.019239	-82.281	0
2017	1	29	12:00:00	0.032926	16098	589.32	0.66565	0.12737	0.019096	-82.269	0
2017	1	29	13:00:00	0.032799	15528	587.72	0.55734	0.12828	0.01892	-82.259	0
2017	1	29	14:00:00	0.032636	15136	586.14	0.46513	0.1289	0.018725	-82.251	0
2017	1	29	15:00:00	0.03248	14854	584.6	0.40163	0.12944	0.018538	-82.245	0
2017	1	29	16:00:00	0.032312	14631	583.08	0.36526	0.13006	0.018346	-82.239	0
2017	1	29	17:00:00	0.032089	14441	581.58	0.34936	0.1309	0.018126	-82.234	0
2017	1	29	18:00:00	0.031794	14251	580.06	0.34544	0.13201	0.017865	-82.229	0
2017	1	29	19:00:00	0.03138	14045	578.5	0.35043	0.13332	0.017538	-82.225	0
2017	1	29	20:00:00	0.030809	13853	576.92	0.37536	0.13477	0.017125	-82.22	0
2017	1	29	21:00:00	0.030093	13765	575.31	0.43981	0.13617	0.016634	-82.215	0
2017	1	29	22:00:00	0.029266	13799	573.64	0.56927	0.13745	0.016083	-82.209	0
2017	1	29	23:00:00	0.028445	13894	571.95	0.78628	0.13853	0.01554	-82.203	0
2017	1	30	00:00:00	0.027603	14015	570.33	1.0796	0.13909	0.014994	-82.195	0
2017	1	30	01:00:00	0.02688	14056	568.82	1.3221	0.13903	0.014525	-82.187	0
2017	1	30	02:00:00	0.026386	14014	567.36	1.4923	0.1385	0.014184	-82.177	0
2017	1	30	03:00:00	0.026138	13908	565.95	1.5958	0.13774	0.013982	-82.165	0
2017	1	30	04:00:00	0.026006	13777	564.64	1.6459	0.13634	0.013846	-82.151	0
2017	1	30	05:00:00	0.025971	13596	563.49	1.6599	0.13386	0.013772	-82.136	0
2017	1	30	06:00:00	0.02588	13420	562.47	1.657	0.1302	0.013673	-82.121	0
2017	1	30	07:00:00	0.025762	13268	561.51	1.6397	0.12575	0.013565	-82.106	0
2017	1	30	08:00:00	0.02569	13086	560.55	1.5787	0.12121	0.013481	-82.09	0
2017	1	30	09:00:00	0.025854	12819	559.54	1.4485	0.11655	0.013518	-82.075	0
2017	1	30	10:00:00	0.02642	12427	558.45	1.2291	0.11195	0.01376	-82.059	0
2017	1	30	11:00:00	0.027372	12031	557.49	0.94974	0.10717	0.014207	-82.044	0
2017	1	30	12:00:00	0.028391	11706	556.89	0.7158	0.10437	0.014704	-82.027	0
2017	1	30	13:00:00	0.029531	11433	556.71	0.54047	0.10393	0.015285	-82.01	0
2017	1	30	14:00:00	0.031116	11270	556.82	0.41993	0.105	0.016111	-81.992	0
2017	1	30	15:00:00	0.033695	11298	557.38	0.35533	0.1089	0.017482	-81.973	0
2017	1	30	16:00:00	0.036457	11552	557.57	0.33273	0.11437	0.018927	-81.954	0
2017	1	30	17:00:00	0.038363	11701	557.33	0.32985	0.11763	0.0199	-81.935	0
2017	1	30	18:00:00	0.040023	11723	556.5	0.343	0.11778	0.020699	-81.916	0
2017	1	30	19:00:00	0.041673	11753	555.3	0.39869	0.11698	0.02146	-81.898	0
2017	1	30	20:00:00	0.042356	12142	553.91	0.51899	0.11549	0.021702	-81.879	0
2017	1	30	21:00:00	0.042399	12660	552.34	0.68257	0.11281	0.021601	-81.861	0
2017	1	30	22:00:00	0.042504	13259	550.72	0.80395	0.10973	0.021528	-81.844	0
2017	1	30	23:00:00	0.043169	14029	549.36	0.87317	0.10785	0.021757	-81.828	0
2017	1	31	00:00:00	0.044693	15009	548.33	0.89973	0.10647	0.022441	-81.811	0
2017	1	31	01:00:00	0.047014	16133	547.53	0.90212	0.1049	0.023538	-81.795	0
2017	1	31	02:00:00	0.049955	17342	546.79	0.88969	0.10251	0.024942	-81.781	0
2017	1	31	03:00:00	0.05324	18400	545.98	0.83275	0.099288	0.026504	-81.768	0
2017	1	31	04:00:00	0.056768	18956	545.02	0.6948	0.096348	0.02816	-81.758	0
2017	1	31	05:00:00	0.060501	19068	543.93	0.46199	0.094425	0.029891	-81.748	0
2017	1	31	06:00:00	0.063608	19070	542.66	0.24406	0.093544	0.03128	-81.741	0
2017	1	31	07:00:00	0.065272	19027	541.4	0.091044	0.0936	0.03195	-81.734	0
2017	1	31	08:00:00	0.065448	18957	540.19	-0.0028322	0.094932	0.031894	-81.728	0
2017	1	31	09:00:00	0.064635	18796	538.94	-0.053954	0.096833	0.031353	-81.722	0
2017	1	31	10:00:00	0.062539	18441	537.54	-0.078662	0.099441	0.03018	-81.716	0
2017	1	31	11:00:00	0.05936	17964	536.18	-0.087939	0.10389	0.028501	-81.711	0
2017	1	31	12:00:00	0.056072	17519	534.89	-0.089878	0.10802	0.026793	-81.706	0
2017	1	31	13:00:00	0.053302	17154	533.64	-0.087839	0.11007	0.02535	-81.701	0
2017	1	31	14:00:00	0.051042	16851	532.4	-0.08324	0.11044	0.024163	-81.697	0
2017	1	31	15:00:00	0.049181	16605	531.15	-0.07955	0.10994	0.023172	-81.695	0
2017	1	31	16:00:00	0.047713	16418	529.86	-0.078695	0.10878	0.022371	-81.693	0
2017	1	31	17:00:00	0.046649	16292	528.51	-0.080253	0.10701	0.021761	-81.691	0
2017	1	31	18:00:00	0.04593	16216	527.11	-0.087089	0.10515	0.021312	-81.69	0
2017	1	31	19:00:00	0.045454	16174	525.65	-0.10431	0.10336	0.020974	-81.69	0
2017	1	31	20:00:00	0.045139	16168	524.16	-0.13702	0.10149	0.020711	-81.69	0
2017	1	31	21:00:00	0.045002	16264	522.67	-0.19018	0.099023	0.020531	-81.69	0
2017	1	31	22:00:00	0.045162	16442	521.18	-0.26712	0.095205	0.020486	-81.69	0
2017	1	31	23:00:00	0.045699	16659	519.68	-0.37433	0.089809	0.020611	-81.691	0
2017	2	1	00:00:00	0.046514	16905	518.19	-0.51005	0.082787	0.020858	-81.691	0
2017	2	1	01:00:00	0.047472	17197	516.71	-0.63309	0.073874	0.021166	-81.692	0
2017	2	1	02:00:00	0.048555	17537	515.24	-0.73345	0.063009	0.021526	-81.693	0
2017	2	1	03:00:00	0.049613	17831	513.72	-0.81388	0.05035	0.021866	-81.694	0
2017	2	1	04:00:00	0.050195	18022	512.28	-0.87436	0.037094	0.021998	-81.695	0
2017	2	1	05:00:00	0.050203	18097	510.93	-0.91621	0.024649	0.021886	-81.696	0
2017	2	1	06:00:00	0.04983	18106	509.64	-0.94168	0.013785	0.021614	-81.697	0
2017	2	1	07:00:00	0.048929	18153	508.32	-0.95448	0.0045235	0.021114	-81.698	0
2017	2	1	08:00:00	0.047346	18317	506.99	-0.95835	-0.0031837	0.020324	-81.699	0
2017	2	1	09:00:00	0.045219	18634	505.68	-0.95717	-0.0094082	0.019312	-81.7	0
2017	2	1	10:00:00	0.0429	19058	504.4	-0.95144	-0.014291	0.018229	-81.7	0
2017	2	1	11:00:00	0.040746	19470	503.15	-0.93527	-0.018032	0.017227	-81.698	0
2017	2	1	12:00:00	0.038816	19837	501.88	-0.89832	-0.020866	0.016328	-81.697	0
2017	2	1	13:00:00	0.037118	20153	500.62	-0.82943	-0.022938	0.015536	-81.694	0
2017	2	1	14:00:00	0.035645	20411	499.36	-0.71661	-0.024412	0.014844	-81.69	0
2017	2	1	15:00:00	0.034403	20600	498.14	-0.54964	-0.025426	0.014257	-81.684	0
2017	2	1	16:00:00	0.03337	20709	496.91	-0.31144	-0.026107	0.01376	-81.677	0
2017	2	1	17:00:00	0.032539	20736	495.71	0.00011194	-0.026511	0.013353	-81.669	0
2017	2	1	18:00:00	0.031911	20671	494.55	0.31319	-0.026684	0.013034	-81.66	0
2017	2	1	19:00:00	0.03155	20476	493.45	0.57498	-0.026672	0.012829	-81.65	0
2017	2	1	20:00:00	0.03134	20228	492.39	0.79676	-0.026553	0.012689	-81.64	0
2017	2	1	21:00:00	0.031254	19952	491.42	0.97695	-0.026157	0.012605	-81.629	0
2017	2	1	22:00:00	0.03136	19582	490.58	1.118	-0.024946	0.012604	-81.618	0
2017	2	1	23:00:00	0.031504	19186	489.86	1.2214	-0.022541	0.012625	-81.606	0
2017	2	2	00:00:00	0.031539	18757	489.26	1.2944	-0.018844	0.012608	-81.595	0
2017	2	2	01:00:00	0.031447	18220	488.8	1.3402	-0.01402	0.012548	-81.583	0
2017	2	2	02:00:00	0.031251	17540	488.44	1.3647	-0.0079588	0.012451	-81.571	0
2017	2	2	03:00:00	0.030843	16851	488.16	1.3743	-3.9594e-05	0.012275	-81.557	0
2017	2	2	04:00:00	0.030354	16086	487.89	1.3753	0.010951	0.012066	-81.543	0
2017	2	2	05:00:00	0.029795	15102	487.54	1.3726	0.02209	0.011827	-81.528	0
2017	2	2	06:00:00	0.029293	14061	487.11	1.3658	0.030733	0.011607	-81.511	0
2017	2	2	07:00:00	0.028932	13181	486.54	1.35	0.036665	0.011438	-81.492	0
2017	2	2	08:00:00	0.028725	12548	485.76	1.3211	0.040721	0.011319	-81.474	0
2017	2	2	09:00:00	0.028927	12075	484.77	1.2776	0.043468	0.011352	-81.455	0
2017	2	2	10:00:00	0.029811	11559	483.65	1.2192	0.045177	0.011645	-81.436	0
2017	2	2	11:00:00	0.030907	11131	482.56	1.1594	0.045888	0.012019	-81.418	0
2017	2	2	12:00:00	0.032004	10870	481.48	1.1088	0.045916	0.01239	-81.4	0
2017	2	2	13:00:00	0.032943	10672	480.46	1.0703	0.045441	0.0127	-81.383	0
2017	2	2	14:00:00	0.033508	10511	479.58	1.043	0.043328	0.01287	-81.368	0
2017	2	2	15:00:00	0.033589	10397	478.95	1.0254	0.037818	0.012868	-81.353	0
2017	2	2	16:00:00	0.033147	10057	478.58	1.0149	0.030484	0.012679	-81.339	0
2017	2	2	17:00:00	0.031129	9601.4	478.43	1.0094	0.024432	0.0119	-81.327	0
2017	2	2	18:00:00	0.028501	9309.6	478.35	1.0066	0.020172	0.010891	-81.316	0
2017	2	2	19:00:00	0.026494	9087.7	478.12	1.006	0.017395	0.010115	-81.305	0
2017	2	2	20:00:00	0.025325	8923.9	477.5	1.0105	0.015755	0.0096437	-81.295	0
2017	2	2	21:00:00	0.024825	8843.1	476.52	1.0227	0.014931	0.0094142	-81.285	0
2017	2	2	22:00:00	0.02465	8807.1	475.45	1.0437	0.014552	0.0093058	-81.276	0
2017	2	2	23:00:00	0.02467	8786.2	474.41	1.0736	0.014376	0.0092723	-81.266	0
2017	2	3	00:00:00	0.024822	8777.4	473.32	1.1138	0.014296	0.0092867	-81.257	0
2017	2	3	01:00:00	0.025056	8783.3	472.17	1.1661	0.014383	0.0093285	-81.247	0
2017	2	3	02:00:00	0.025357	8805.9	471	1.2325	0.014847	0.009394	-81.237	0
2017	2	3	03:00:00	0.02564	8832.2	469.87	1.314	0.015791	0.0094535	-81.227	0
2017	2	3	04:00:00	0.025838	8848.5	468.79	1.4129	0.017185	0.0094827	-81.216	0
2017	2	3	05:00:00	0.025957	8855.3	467.73	1.5275	0.019023	0.0094834	-81.207	0
2017	2	3	06:00:00	0.026009	8854.4	466.72	1.6437	0.021308	0.0094611	-81.198	0
2017	2	3	07:00:00	0.026025	8849.6	465.73	1.7481	0.02395	0.0094269	-81.19	0
2017	2	3	08:00:00	0.026032	8844	464.76	1.8406	0.026666	0.0093902	-81.183	0
2017	2	3	09:00:00	0.026044	8839.6	463.79	1.9231	0.029217	0.0093555	-81.176	0
2017	2	3	10:00:00	0.026076	8839.2	462.85	1.9952	0.031637	0.0093289	-81.17	0
2017	2	3	11:00:00	0.026152	8846.1	461.93	2.0574	0.033998	0.009319	-81.163	0
2017	2	3	12:00:00	0.026299	8864	461.05	2.1101	0.036328	0.0093361	-81.156	0
2017	2	3	13:00:00	0.026549	8896.9	460.22	2.1548	0.038722	0.0093906	-81.15	0
2017	2	3	14:00:00	0.02691	8946.5	459.44	2.1912	0.041191	0.0094863	-81.143	0
2017	2	3	15:00:00	0.027374	9012.5	458.7	2.2196	0.043745	0.0096188	-81.136	0
2017	2	3	16:00:00	0.027904	9091.2	458.01	2.2401	0.046333	0.0097758	-81.129	0
2017	2	3	17:00:00	0.028493	9181.1	457.33	2.2537	0.049006	0.0099524	-81.122	0
2017	2	3	18:00:00	0.029112	9278.4	456.65	2.2607	0.051741	0.010138	-81.116	0
2017	2	3	19:00:00	0.029675	9385.1	455.96	2.2628	0.054622	0.010303	-81.109	0
2017	2	3	20:00:00	0.030184	9482.8	455.25	2.2612	0.057163	0.010447	-81.102	0
2017	2	3	21:00:00	0.030693	9575	454.47	2.2575	0.059083	0.010587	-81.095	0
2017	2	3	22:00:00	0.031301	9662.9	453.65	2.2528	0.060151	0.010758	-81.089	0
2017	2	3	23:00:00	0.032082	9762.5	452.82	2.2465	0.060416	0.010986	-81.082	0
2017	2	4	00:00:00	0.032684	9887.1	451.96	2.2369	0.060251	0.011149	-81.076	0
2017	2	4	01:00:00	0.033041	10032	451.04	2.2221	0.059787	0.011225	-81.069	0
2017	2	4	02:00:00	0.033248	10191	450.07	2.2006	0.058909	0.011247	-81.064	0
2017	2	4	03:00:00	0.033405	10356	449.06	2.1724	0.057591	0.01125	-81.058	0
2017	2	4	04:00:00	0.033575	10529	448.06	2.1443	0.055917	0.011257	-81.052	0
2017	2	4	05:00:00	0.033792	10722	447.08	2.1207	0.053879	0.01128	-81.047	0
2017	2	4	06:00:00	0.034065	10939	446.1	2.1022	0.051368	0.011321	-81.043	0
2017	2	4	07:00:00	0.034396	11178	445.13	2.0884	0.048248	0.011382	-81.039	0
2017	2	4	08:00:00	0.034798	11436	444.17	2.0785	0.044402	0.011465	-81.035	0
2017	2	4	09:00:00	0.035301	11667	443.22	2.0714	0.039997	0.011581	-81.032	0
2017	2	4	10:00:00	0.035912	11811	442.28	2.0663	0.035668	0.011732	-81.029	0
2017	2	4	11:00:00	0.036556	11884	441.35	2.0621	0.032064	0.011892	-81.026	0
2017	2	4	12:00:00	0.037147	11924	440.43	2.0589	0.029217	0.012034	-81.024	0
2017	2	4	13:00:00	0.037691	11939	439.53	2.0577	0.027089	0.01216	-81.021	0
2017	2	4	14:00:00	0.038202	11932	438.62	2.06	0.025567	0.012274	-81.019	0
2017	2	4	15:00:00	0.038679	11909	437.72	2.0674	0.024578	0.012376	-81.018	0
2017	2	4	16:00:00	0.039126	11875	436.83	2.0811	0.024003	0.012469	-81.016	0
2017	2	4	17:00:00	0.039539	11841	435.96	2.102	0.023725	0.01255	-81.013	0
2017	2	4	18:00:00	0.039922	11812	435.08	2.1311	0.023596	0.01262	-81.011	0
2017	2	4	19:00:00	0.040261	11793	434.18	2.1682	0.02355	0.012675	-81.009	0
2017	2	4	20:00:00	0.040524	11779	433.28	2.2121	0.02378	0.012705	-81.007	0
2017	2	4	21:00:00	0.040627	11760	432.4	2.2547	0.024557	0.012686	-81.004	0
2017	2	4	22:00:00	0.040542	11734	431.53	2.2941	0.026079	0.012608	-81.001	0
2017	2	4	23:00:00	0.040332	11701	430.67	2.3298	0.028412	0.012493	-80.998	0
2017	2	5	00:00:00	0.039982	11642	429.8	2.3617	0.031549	0.012335	-80.995	0
2017	2	5	01:00:00	0.039415	11539	428.91	2.3899	0.035476	0.012109	-80.992	0
2017	2	5	02:00:00	0.038638	11384	428.01	2.4148	0.04036	0.011821	-80.988	0
2017	2	5	03:00:00	0.037796	11148	427.12	2.4366	0.046349	0.011516	-80.985	0
2017	2	5	04:00:00	0.037033	10804	426.24	2.4553	0.05288	0.011237	-80.981	0
2017	2	5	05:00:00	0.036394	10387	425.38	2.471	0.059012	0.010998	-80.977	0
2017	2	5	06:00:00	0.035883	9952	424.56	2.4839	0.064417	0.010802	-80.973	0
2017	2	5	07:00:00	0.035501	9521.1	423.75	2.4942	0.069228	0.010646	-80.969	0
2017	2	5	08:00:00	0.035232	9120.3	422.96	2.5021	0.073461	0.010526	-80.965	0
2017	2	5	09:00:00	0.035027	8774.4	422.19	2.5079	0.077152	0.010427	-80.961	0
2017	2	5	10:00:00	0.034854	8494.9	421.44	2.5116	0.080328	0.010338	-80.957	0
2017	2	5	11:00:00	0.034726	8267.7	420.69	2.5136	0.08309	0.010264	-80.952	0
2017	2	5	12:00:00	0.034651	8086.9	419.95	2.5142	0.085463	0.010206	-80.948	0
2017	2	5	13:00:00	0.034608	7946.5	419.22	2.5135	0.08754	0.010158	-80.944	0
2017	2	5	14:00:00	0.034581	7839.4	418.5	2.5118	0.089391	0.010115	-80.938	0
2017	2	5	15:00:00	0.034563	7751	417.77	2.5093	0.091146	0.010075	-80.933	0
2017	2	5	16:00:00	0.03457	7669.3	417.04	2.5062	0.092823	0.010041	-80.927	0
2017	2	5	17:00:00	0.034627	7583.8	416.29	2.5029	0.094381	0.010021	-80.92	0
2017	2	5	18:00:00	0.034762	7489.9	415.53	2.4995	0.095686	0.010024	-80.912	0
2017	2	5	19:00:00	0.034989	7382.8	414.73	2.4959	0.096679	0.010051	-80.904	0
2017	2	5	20:00:00	0.035283	7277.4	413.93	2.4924	0.097376	0.010096	-80.896	0
2017	2	5	21:00:00	0.035603	7189.4	413.12	2.4889	0.097929	0.010148	-80.888	0
2017	2	5	22:00:00	0.035988	7116.4	412.33	2.4855	0.098464	0.010218	-80.878	0
2017	2	5	23:00:00	0.036531	7057.4	411.56	2.4824	0.099072	0.010334	-80.869	0
2017	2	6	00:00:00	0.037289	7021.9	410.83	2.4798	0.099839	0.010511	-80.86	0
2017	2	6	01:00:00	0.038288	7015.9	410.17	2.478	0.10086	0.010758	-80.851	0
2017	2	6	02:00:00	0.039531	7039.3	409.59	2.4777	0.10215	0.011075	-80.841	0
2017	2	6	03:00:00	0.041021	7088.2	409.06	2.4794	0.10369	0.011463	-80.831	0
2017	2	6	04:00:00	0.042725	7155.5	408.56	2.483	0.10541	0.01191	-80.821	0
2017	2	6	05:00:00	0.044598	7232.1	408.07	2.4859	0.10725	0.012402	-80.81	0
2017	2	6	06:00:00	0.046623	7311.9	407.58	2.4862	0.10896	0.012934	-80.799	0
2017	2	6	07:00:00	0.048867	7395.9	407.07	2.4841	0.11024	0.013523	-80.787	0
2017	2	6	08:00:00	0.051418	7491.4	406.54	2.4803	0.11086	0.014192	-80.775	0
2017	2	6	09:00:00	0.054239	7607.2	406.01	2.4756	0.11085	0.014932	-80.762	0
2017	2	6	10:00:00	0.057098	7716.2	405.46	2.4695	0.11039	0.015676	-80.748	0
2017	2	6	11:00:00	0.059876	7784.1	404.86	2.4604	0.10945	0.01639	-80.734	0
2017	2	6	12:00:00	0.062695	7814	404.23	2.446	0.10831	0.017108	-80.72	0
2017	2	6	13:00:00	0.065683	7810.3	403.59	2.4238	0.10762	0.017867	-80.706	0
2017	2	6	14:00:00	0.069007	7769.1	402.99	2.391	0.10736	0.018715	-80.691	0
2017	2	6	15:00:00	0.072808	7689.7	402.44	2.3441	0.10762	0.019692	-80.676	0
2017	2	6	16:00:00	0.07704	7584.1	401.94	2.278	0.10874	0.020785	-80.662	0
2017	2	6	17:00:00	0.081306	7472.3	401.48	2.1983	0.11092	0.021886	-80.647	0
2017	2	6	18:00:00	0.085114	7356.9	401.05	2.1253	0.11424	0.022862	-80.633	0
2017	2	6	19:00:00	0.088019	7238.5	400.64	2.0706	0.11871	0.023594	-80.619	0
2017	2	6	20:00:00	0.089687	7133.2	400.22	2.0329	0.12417	0.023992	-80.606	0
2017	2	6	21:00:00	0.090137	7062.7	399.79	2.01	0.12963	0.02406	-80.593	0
2017	2	6	22:00:00	0.089848	7010.5	399.31	1.9981	0.13408	0.023925	-80.58	0
2017	2	6	23:00:00	0.089209	6916	398.78	1.9925	0.1377	0.023692	-80.568	0
2017	2	7	00:00:00	0.088177	6763.2	398.19	1.9907	0.14082	0.023349	-80.555	0
2017	2	7	01:00:00	0.086954	6596.2	397.58	1.9965	0.14318	0.022955	-80.542	0
2017	2	7	02:00:00	0.085755	6465.3	397.01	2.0181	0.14442	0.022573	-80.526	0
2017	2	7	03:00:00	0.0845	6361.7	396.46	2.0626	0.14462	0.022181	-80.508	0
2017	2	7	04:00:00	0.083058	6281.9	395.9	2.1374	0.14415	0.021742	-80.487	0
2017	2	7	05:00:00	0.081509	6229.3	395.32	2.2408	0.14304	0.021274	-80.464	0
2017	2	7	06:00:00	0.080085	6203.6	394.7	2.3512	0.14072	0.020836	-80.439	0
2017	2	7	07:00:00	0.078866	6204.1	394.03	2.4456	0.13742	0.02045	-80.414	0
2017	2	7	08:00:00	0.077887	6216.3	393.32	2.5266	0.13351	0.020123	-80.389	0
2017	2	7	09:00:00	0.077204	6228.7	392.59	2.5948	0.12934	0.019872	-80.364	0
2017	2	7	10:00:00	0.076787	6262.7	391.85	2.6519	0.12636	0.019691	-80.34	0
2017	2	7	11:00:00	0.077049	6345	391.2	2.6999	0.12569	0.019693	-80.316	0
2017	2	7	12:00:00	0.079084	6456.1	390.87	2.7419	0.12716	0.020179	-80.293	0
2017	2	7	13:00:00	0.083476	6573.9	390.86	2.7792	0.1316	0.021299	-80.271	0
2017	2	7	14:00:00	0.090771	6747.6	391.14	2.8126	0.13997	0.023194	-80.248	0
2017	2	7	15:00:00	0.10262	7052.3	391.94	2.8412	0.15427	0.026334	-80.227	0
2017	2	7	16:00:00	0.11733	7414.5	392.98	2.8639	0.17313	0.030264	-80.206	0
2017	2	7	17:00:00	0.12912	7655.1	393.51	2.88	0.19162	0.033394	-80.185	0
2017	2	7	18:00:00	0.13614	7750.4	393.59	2.8909	0.20704	0.035221	-80.166	0
2017	2	7	19:00:00	0.13897	7744.2	393.39	2.8984	0.21736	0.035918	-80.146	0
2017	2	7	20:00:00	0.1395	7688.7	392.92	2.9041	0.22293	0.035969	-80.128	0
2017	2	7	21:00:00	0.13945	7625.1	392.26	2.9091	0.22558	0.035836	-80.109	0
2017	2	7	22:00:00	0.13965	7559	391.54	2.9138	0.22662	0.035754	-80.09	0
2017	2	7	23:00:00	0.1406	7500.9	390.79	2.9188	0.22659	0.035861	-80.07	0
2017	2	8	00:00:00	0.14163	7509.9	390.05	2.925	0.22574	0.035986	-80.049	0
2017	2	8	01:00:00	0.14185	7610.9	389.26	2.9338	0.22383	0.035897	-80.027	0
2017	2	8	02:00:00	0.14177	7764.7	388.42	2.947	0.22027	0.03572	-80.005	0
2017	2	8	03:00:00	0.14195	7976.9	387.56	2.9666	0.21536	0.03561	-79.983	0
2017	2	8	04:00:00	0.14264	8256	386.72	2.9947	0.20953	0.035626	-79.962	0
2017	2	8	05:00:00	0.14339	8530.8	385.88	3.0326	0.20351	0.035657	-79.945	0
2017	2	8	06:00:00	0.14373	8731.7	385.04	3.0815	0.1982	0.035588	-79.929	0
2017	2	8	07:00:00	0.14364	8866.4	384.22	3.1431	0.19411	0.035414	-79.914	0
2017	2	8	08:00:00	0.14334	8966.2	383.39	3.2197	0.19171	0.035188	-79.901	0
2017	2	8	09:00:00	0.14359	9065.5	382.61	3.3125	0.19116	0.035107	-79.888	0
2017	2	8	10:00:00	0.14559	9193.5	382.07	3.4226	0.19306	0.035496	-79.875	0
2017	2	8	11:00:00	0.14996	9368	381.86	3.5524	0.19846	0.036519	-79.863	0
2017	2	8	12:00:00	0.15646	9597	381.85	3.7046	0.20721	0.038103	-79.85	0
2017	2	8	13:00:00	0.16511	9867.8	381.95	3.8716	0.21877	0.040231	-79.838	0
2017	2	8	14:00:00	0.17443	10065	382.13	4.0346	0.2334	0.042542	-79.826	0
2017	2	8	15:00:00	0.18003	10084	382.3	4.1787	0.25198	0.043949	-79.814	0
2017	2	8	16:00:00	0.18103	10036	382.39	4.2997	0.27352	0.044214	-79.802	0
2017	2	8	17:00:00	0.17946	9926.3	382.3	4.3923	0.29235	0.043808	-79.79	0
2017	2	8	18:00:00	0.17505	9640.5	381.95	4.456	0.3069	0.042653	-79.777	0
2017	2	8	19:00:00	0.16821	9157.2	381.38	4.4946	0.31949	0.040866	-79.764	0
2017	2	8	20:00:00	0.16156	8564.9	380.72	4.5135	0.33062	0.039114	-79.752	0
2017	2	8	21:00:00	0.15584	8058.4	380.04	4.5179	0.33918	0.037595	-79.739	0
2017	2	8	22:00:00	0.15105	7649.2	379.31	4.5137	0.34502	0.0363	-79.726	0
2017	2	8	23:00:00	0.14742	7340.4	378.56	4.5051	0.34856	0.035287	-79.713	0
2017	2	9	00:00:00	0.14497	7123.4	377.78	4.4899	0.35035	0.034556	-79.702	0
2017	2	9	01:00:00	0.14354	6994.6	377	4.4594	0.35085	0.034074	-79.691	0
2017	2	9	02:00:00	0.14272	6935.8	376.23	4.4056	0.3506	0.033742	-79.683	0
2017	2	9	03:00:00	0.14236	6904	375.5	4.3228	0.34983	0.033526	-79.675	0
2017	2	9	04:00:00	0.14314	6864.4	374.78	4.2022	0.34861	0.033581	-79.67	0
2017	2	9	05:00:00	0.14576	6852.2	374.07	4.0396	0.34681	0.034066	-79.667	0
2017	2	9	06:00:00	0.15097	6915.7	373.35	3.8296	0.34334	0.035146	-79.665	0
2017	2	9	07:00:00	0.15898	7094.9	372.65	3.5747	0.33758	0.036872	-79.663	0
2017	2	9	08:00:00	0.17009	7413.7	371.94	3.265	0.32862	0.039296	-79.663	0
2017	2	9	09:00:00	0.18432	7863.2	371.25	2.8983	0.31564	0.042425	-79.662	0
2017	2	9	10:00:00	0.20201	8408.6	370.56	2.4714	0.29791	0.046322	-79.662	0
2017	2	9	11:00:00	0.22375	8986.6	369.86	2.0281	0.27512	0.051113	-79.661	0
2017	2	9	12:00:00	0.24832	9402.7	369.18	1.6084	0.24752	0.056516	-79.66	0
2017	2	9	13:00:00	0.27046	9644.8	368.53	1.2294	0.21927	0.061339	-79.659	0
2017	2	9	14:00:00	0.28715	9783.3	367.9	0.89534	0.19386	0.064903	-79.657	0
2017	2	9	15:00:00	0.2986	9854.6	367.27	0.6081	0.17236	0.067262	-79.655	0
2017	2	9	16:00:00	0.30569	9883.5	366.64	0.36346	0.15479	0.068622	-79.653	0
2017	2	9	17:00:00	0.30928	9885.4	365.99	0.15627	0.14102	0.069186	-79.651	0
2017	2	9	18:00:00	0.31018	9870.7	365.36	-0.015032	0.13105	0.069146	-79.648	0
2017	2	9	19:00:00	0.30939	9848.9	364.73	-0.15416	0.12458	0.068735	-79.645	0
2017	2	9	20:00:00	0.30788	9823.7	364.11	-0.26556	0.12105	0.068166	-79.642	0
2017	2	9	21:00:00	0.306	9788.8	363.47	-0.35548	0.1196	0.067512	-79.639	0
2017	2	9	22:00:00	0.30381	9756.6	362.85	-0.4267	0.1192	0.066801	-79.636	0
2017	2	9	23:00:00	0.3011	9739.5	362.27	-0.48316	0.11961	0.065991	-79.633	0
2017	2	10	00:00:00	0.29726	9739.7	361.71	-0.52815	0.12182	0.06495	-79.629	0
2017	2	10	01:00:00	0.29117	9757.2	361.16	-0.56608	0.1269	0.063425	-79.626	0
2017	2	10	02:00:00	0.28178	9795.1	360.61	-0.59928	0.13553	0.061194	-79.622	0
2017	2	10	03:00:00	0.26806	9864.2	360.07	-0.63004	0.14809	0.058042	-79.619	0
2017	2	10	04:00:00	0.24982	9968.2	359.54	-0.65932	0.16451	0.053933	-79.616	0
2017	2	10	05:00:00	0.23189	9924.3	358.99	-0.68855	0.18202	0.049909	-79.613	0
2017	2	10	06:00:00	0.21677	9780	358.43	-0.71802	0.1974	0.04651	-79.611	0
2017	2	10	07:00:00	0.20457	9572.8	357.88	-0.74926	0.21003	0.043758	-79.609	0
2017	2	10	08:00:00	0.19515	9321.8	357.32	-0.78493	0.21998	0.041612	-79.607	0
2017	2	10	09:00:00	0.18808	9043.6	356.75	-0.83011	0.22768	0.039977	-79.606	0
2017	2	10	10:00:00	0.18309	8760.5	356.16	-0.89164	0.23338	0.038786	-79.605	0
2017	2	10	11:00:00	0.17967	8478.2	355.5	-0.98685	0.23747	0.03792	-79.576	0
2017	2	10	12:00:00	0.17725	8176.4	354.56	-1.1785	0.24015	0.037214	-79.413	0
2017	2	10	13:00:00	0.17839	7871.6	352.99	-1.4069	0.23914	0.037119	-78.967	0
2017	2	10	14:00:00	0.2005	7055.6	351.31	-1.4651	0.23417	0.041323	-78.504	0
2017	2	10	15:00:00	0.24774	6241	349.57	-1.4482	0.21806	0.050556	-78.095	0
2017	2	10	16:00:00	0.29166	6308.2	347.59	-1.3125	0.19373	0.058849	-77.731	0
2017	2	10	17:00:00	0.55169	53202	367.43	-0.77512	0.2383	0.12457	-77.381	0
2017	2	10	18:00:00	0.8938	133240	422.69	0.93446	0.072099	0.26658	-77.049	0
2017	2	10	19:00:00	0.75669	114570	432.33	1.7508	-0.10139	0.2362	-76.724	0
2017	2	10	20:00:00	0.86657	110310	429.36	1.8144	-0.14914	0.26677	-76.412	0
2017	2	10	21:00:00	0.88467	109460	426.37	1.5315	-0.17329	0.26858	-76.101	0
2017	2	10	22:00:00	0.84426	108030	423.76	0.9983	-0.22973	0.25319	-75.804	0
2017	2	10	23:00:00	0.78553	109680	422.46	0.51251	-0.37303	0.23413	-75.52	0
2017	2	11	00:00:00	0.76589	110500	421.69	0.20165	-0.48675	0.22744	-75.317	0
2017	2	11	01:00:00	0.76261	110900	421.22	0.08374	-0.5538	0.22596	-75.261	0
2017	2	11	02:00:00	0.76461	110570	420.7	0.038384	-0.60773	0.226	-75.242	0
2017	2	11	03:00:00	0.77332	108970	420.2	0.028617	-0.65704	0.22803	-75.237	0
2017	2	11	04:00:00	0.78778	106580	419.81	0.0328	-0.70502	0.23186	-75.236	0
2017	2	11	05:00:00	0.81657	102600	419.58	0.07363	-0.75653	0.24006	-75.231	0
2017	2	11	06:00:00	0.8691	96031	419.38	0.19045	-0.8147	0.25527	-75.206	0
2017	2	11	07:00:00	0.94611	87372	419.03	0.4047	-0.8732	0.27742	-75.172	0
2017	2	11	08:00:00	1.0382	77822	418.21	0.66904	-0.91918	0.30321	-75.135	0
2017	2	11	09:00:00	1.1268	68863	416.83	0.91834	-0.95196	0.32695	-75.099	0
2017	2	11	10:00:00	1.1904	62821	415.27	1.1568	-0.9817	0.34281	-75.065	0
2017	2	11	11:00:00	1.2504	59265	413.94	1.389	-1.0183	0.35779	-75.034	0
2017	2	11	12:00:00	1.3199	56959	413.16	1.6075	-1.0711	0.37627	-75.005	0
2017	2	11	13:00:00	1.3941	55406	412.55	1.8	-1.1364	0.39626	-74.977	0
2017	2	11	14:00:00	1.4351	53890	411.65	1.9443	-1.2013	0.40612	-74.951	0
2017	2	11	15:00:00	1.4337	52742	410.45	2.0353	-1.2533	0.40338	-74.926	0
2017	2	11	16:00:00	1.4692	51579	410.33	2.0798	-1.3469	0.41317	-74.9	0
2017	2	11	17:00:00	1.6655	52809	414.64	2.0878	-1.6466	0.47931	-74.876	0
2017	2	11	18:00:00	1.8991	55727	421.7	2.0547	-2.126	0.56403	-74.853	0
2017	2	11	19:00:00	1.8497	56558	423.72	1.9102	-2.3847	0.55463	-74.831	0
2017	2	11	20:00:00	1.6469	58378	422.61	1.5139	-2.4242	0.49143	-74.81	0
2017	2	11	21:00:00	1.3478	64358	420.52	0.66046	-2.3936	0.39824	-74.788	0
2017	2	11	22:00:00	1.0665	76392	418.52	-0.83419	-2.3396	0.31213	-74.766	0
2017	2	11	23:00:00	0.86219	92388	416.76	-2.5896	-2.2675	0.25018	-74.743	0
2017	2	12	00:00:00	0.71734	111230	415.26	-3.9564	-2.1842	0.20665	-74.719	0
2017	2	12	01:00:00	0.61303	133870	414.01	-4.8692	-2.0845	0.17553	-74.697	0
2017	2	12	02:00:00	0.5384	160880	412.96	-5.4147	-1.9627	0.15338	-74.675	0
2017	2	12	03:00:00	0.48492	188430	412.09	-5.6963	-1.8355	0.13756	-74.653	0
2017	2	12	04:00:00	0.44569	212520	411.32	-5.81	-1.7202	0.12596	-74.63	0
2017	2	12	05:00:00	0.41615	232790	410.58	-5.8322	-1.6174	0.11719	-74.61	0
2017	2	12	06:00:00	0.39377	249160	409.87	-5.8059	-1.5297	0.1105	-74.601	0
2017	2	12	07:00:00	0.37617	262490	409.14	-5.7069	-1.4569	0.10518	-74.603	0
2017	2	12	08:00:00	0.36129	273990	408.35	-5.4743	-1.3955	0.10063	-74.609	0
2017	2	12	09:00:00	0.34785	284460	407.5	-5.0472	-1.344	0.096481	-74.614	0
2017	2	12	10:00:00	0.33522	294170	406.59	-4.3802	-1.3031	0.092563	-74.618	0
2017	2	12	11:00:00	0.32228	303770	405.69	-3.4803	-1.2739	0.08859	-74.619	0
2017	2	12	12:00:00	0.30703	314780	404.78	-2.5421	-1.2573	0.084017	-74.617	0
2017	2	12	13:00:00	0.2917	324860	403.78	-1.7643	-1.251	0.079427	-74.614	0
2017	2	12	14:00:00	0.27845	333370	402.84	-1.1531	-1.2484	0.07546	-74.609	0
2017	2	12	15:00:00	0.26699	339420	401.9	-0.69457	-1.2518	0.07202	-74.603	0
2017	2	12	16:00:00	0.25751	342310	401.02	-0.36656	-1.2617	0.069157	-74.595	0
2017	2	12	17:00:00	0.24999	342190	400.19	-0.13172	-1.2761	0.066862	-74.587	0
2017	2	12	18:00:00	0.24491	340500	399.44	0.02676	-1.2878	0.065259	-74.578	0
2017	2	12	19:00:00	0.24209	338390	398.78	0.12851	-1.2937	0.064295	-74.569	0
2017	2	12	20:00:00	0.24065	337130	398.21	0.18906	-1.294	0.063726	-74.559	0
2017	2	12	21:00:00	0.24017	336170	397.73	0.223	-1.2908	0.063447	-74.55	0
2017	2	12	22:00:00	0.24144	335290	397.29	0.23893	-1.2814	0.063642	-74.541	0
2017	2	12	23:00:00	0.24576	334410	396.88	0.24409	-1.2587	0.064646	-74.53	0
2017	2	13	00:00:00	0.25383	333060	396.5	0.2443	-1.2199	0.066641	-74.518	0
2017	2	13	01:00:00	0.26671	330660	396.14	0.23953	-1.1609	0.069895	-74.505	0
2017	2	13	02:00:00	0.28575	327040	395.82	0.22422	-1.074	0.074765	-74.491	0
2017	2	13	03:00:00	0.30516	324890	395.56	0.19389	-0.97279	0.079738	-74.477	0
2017	2	13	04:00:00	0.31961	323910	395.34	0.16025	-0.88774	0.083421	-74.463	0
2017	2	13	05:00:00	0.32927	322360	395.1	0.1345	-0.82768	0.085839	-74.45	0
2017	2	13	06:00:00	0.33482	319600	394.82	0.11899	-0.78881	0.087162	-74.437	0
2017	2	13	07:00:00	0.33631	316500	394.44	0.11175	-0.7629	0.087382	-74.425	0
2017	2	13	08:00:00	0.33539	311150	393.81	0.1096	-0.74487	0.086863	-74.414	0
2017	2	13	09:00:00	0.33309	302440	393.02	0.11039	-0.73338	0.085923	-74.403	0
2017	2	13	10:00:00	0.32751	291860	392.32	0.11673	-0.7287	0.084184	-74.392	0
2017	2	13	11:00:00	0.31916	279430	391.85	0.13387	-0.73043	0.081841	-74.383	0
2017	2	13	12:00:00	0.31036	264830	391.67	0.1655	-0.73848	0.079509	-74.374	0
2017	2	13	13:00:00	0.30273	249540	391.5	0.21339	-0.74859	0.077489	-74.368	0
2017	2	13	14:00:00	0.29751	234870	391.1	0.27845	-0.75393	0.076	-74.363	0
2017	2	13	15:00:00	0.29504	221390	390.39	0.35954	-0.75387	0.075092	-74.36	0
2017	2	13	16:00:00	0.29694	207900	389.33	0.45418	-0.75167	0.075163	-74.356	0
2017	2	13	17:00:00	0.30396	193220	388.19	0.55983	-0.74846	0.07649	-74.352	0
2017	2	13	18:00:00	0.31047	180920	387.02	0.67575	-0.74529	0.07766	-74.346	0
2017	2	13	19:00:00	0.31536	171680	385.93	0.79209	-0.74394	0.07844	-74.34	0
2017	2	13	20:00:00	0.3198	164380	384.99	0.89861	-0.74502	0.079156	-74.334	0
2017	2	13	21:00:00	0.32388	158480	384.18	0.99463	-0.74746	0.079831	-74.328	0
2017	2	13	22:00:00	0.32667	153720	383.43	1.084	-0.75141	0.080204	-74.322	0
2017	2	13	23:00:00	0.32689	150250	382.67	1.1677	-0.75684	0.079944	-74.317	0
2017	2	14	00:00:00	0.32498	147380	381.83	1.248	-0.76248	0.079126	-74.314	0
2017	2	14	01:00:00	0.3203	144470	380.7	1.3248	-0.76404	0.077526	-74.311	0
2017	2	14	02:00:00	0.31134	141780	379.2	1.4016	-0.76427	0.074766	-74.311	0
2017	2	14	03:00:00	0.30143	140780	378.1	1.4794	-0.7733	0.071966	-74.314	0
2017	2	14	04:00:00	0.29275	140710	377.66	1.5646	-0.79711	0.069732	-74.319	0
2017	2	14	05:00:00	0.28371	141350	377.72	1.6547	-0.8346	0.067598	-74.324	0
2017	2	14	06:00:00	0.2714	144160	378.05	1.7321	-0.879	0.064779	-74.331	0
2017	2	14	07:00:00	0.25723	148610	378.37	1.7844	-0.91944	0.061498	-74.339	0
2017	2	14	08:00:00	0.24437	152790	378.44	1.81	-0.95024	0.058447	-74.348	0
2017	2	14	09:00:00	0.23421	155490	378.18	1.8157	-0.96985	0.055941	-74.358	0
2017	2	14	10:00:00	0.22632	156950	377.55	1.8078	-0.9775	0.05388	-74.369	0
2017	2	14	11:00:00	0.22006	158020	376.7	1.7766	-0.97602	0.052151	-74.382	0
2017	2	14	12:00:00	0.2153	158710	375.74	1.692	-0.97014	0.050763	-74.396	0
2017	2	14	13:00:00	0.21309	158780	374.65	1.5078	-0.95804	0.049951	-74.412	0
2017	2	14	14:00:00	0.21215	158950	373.61	1.1657	-0.94187	0.049454	-74.428	0
2017	2	14	15:00:00	0.21307	159120	372.47	0.60969	-0.91714	0.049365	-74.446	0
2017	2	14	16:00:00	0.21483	160370	371.23	-0.1203	-0.88134	0.04944	-74.463	0
2017	2	14	17:00:00	0.21525	164600	369.89	-0.79451	-0.83265	0.049184	-74.481	0
2017	2	14	18:00:00	0.21421	170140	368.47	-1.2889	-0.77885	0.04857	-74.499	0
2017	2	14	19:00:00	0.21249	174340	366.99	-1.6156	-0.73017	0.047794	-74.52	0
2017	2	14	20:00:00	0.20997	176940	365.5	-1.8102	-0.69062	0.046845	-74.543	0
2017	2	14	21:00:00	0.20614	179240	364.05	-1.9069	-0.65845	0.045627	-74.57	0
2017	2	14	22:00:00	0.20003	182870	362.67	-1.936	-0.63395	0.04394	-74.599	0
2017	2	14	23:00:00	0.19123	188550	361.29	-1.9404	-0.61605	0.04169	-74.629	0
2017	2	15	00:00:00	0.18004	197380	359.94	-1.9261	-0.60122	0.038961	-74.658	0
2017	2	15	01:00:00	0.16903	207270	358.63	-1.8877	-0.58746	0.036313	-74.687	0
2017	2	15	02:00:00	0.16047	215690	357.33	-1.8416	-0.57333	0.034223	-74.714	0
2017	2	15	03:00:00	0.15496	221420	356.04	-1.8196	-0.55768	0.032807	-74.74	0
2017	2	15	04:00:00	0.15199	224710	354.81	-1.8155	-0.53942	0.031954	-74.762	0
2017	2	15	05:00:00	0.15061	227810	353.61	-1.8316	-0.51242	0.031451	-74.781	0
2017	2	15	06:00:00	0.14972	233440	352.35	-1.9074	-0.46699	0.031043	-74.776	0
2017	2	15	07:00:00	0.15001	238950	349.68	-2.0274	-0.37784	0.030634	-74.403	0
2017	2	15	08:00:00	0.030046	12867	438.27	0.022683	-0.085956	0.0096384	-69.809	0
2017	2	15	09:00:00	0.16807	223010	526.68	1.1322	-0.33274	0.077859	-68.383	0
2017	2	15	10:00:00	0.15824	238690	521.92	1.3004	-0.19983	0.071988	-67.759	0
2017	2	15	11:00:00	0.14599	258140	520.1	1.1074	-0.041252	0.065953	-67.588	0
2017	2	15	12:00:00	0.13438	272130	518.27	0.39465	0.049616	0.060278	-67.435	0
2017	2	15	13:00:00	0.12923	277240	516.17	-0.40263	0.070788	0.057501	-67.287	0
2017	2	15	14:00:00	0.1275	278950	513.72	-0.74282	0.066584	0.056193	-67.145	0
2017	2	15	15:00:00	0.13081	273890	511.6	-0.78572	0.033064	0.057176	-67.118	0
2017	2	15	16:00:00	0.14157	253160	509.76	-0.77022	-0.046101	0.061435	-67.121	0
2017	2	15	17:00:00	0.15773	222960	508.12	-0.65027	-0.16912	0.068	-67.124	0
2017	2	15	18:00:00	0.18144	185850	506.44	-0.34978	-0.28246	0.077701	-67.128	0
2017	2	15	19:00:00	0.20414	155890	504.87	0.12343	-0.37329	0.086884	-67.13	0
2017	2	15	20:00:00	0.22101	134970	503.43	0.5893	-0.4429	0.093533	-67.132	0
2017	2	15	21:00:00	0.23214	120590	502.05	0.96737	-0.49481	0.097712	-67.133	0
2017	2	15	22:00:00	0.2389	110310	500.67	1.2661	-0.53386	0.10001	-67.132	0
2017	2	15	23:00:00	0.24207	102880	499.26	1.5022	-0.56348	0.10076	-67.13	0
2017	2	16	00:00:00	0.24263	97500	497.83	1.6893	-0.58639	0.10042	-67.127	0
2017	2	16	01:00:00	0.24175	93460	496.46	1.8398	-0.60484	0.099505	-67.123	0
2017	2	16	02:00:00	0.24014	90360	495.19	1.9651	-0.6208	0.098342	-67.12	0
2017	2	16	03:00:00	0.23821	88165	494.05	2.0745	-0.63609	0.097104	-67.115	0
2017	2	16	04:00:00	0.23646	86927	493.01	2.173	-0.65217	0.095981	-67.108	0
2017	2	16	05:00:00	0.23562	86275	491.98	2.2656	-0.67153	0.095244	-67.096	0
2017	2	16	06:00:00	0.23697	85670	490.91	2.3566	-0.69414	0.095372	-67.077	0
2017	2	16	07:00:00	0.23964	85170	489.94	2.4499	-0.71142	0.096066	-67.052	0
2017	2	16	08:00:00	0.24004	84376	489.31	2.5453	-0.71707	0.095978	-67.024	0
2017	2	16	09:00:00	0.23806	82962	488.9	2.6424	-0.71151	0.095026	-66.995	0
2017	2	16	10:00:00	0.2333	80970	488.77	2.7424	-0.69208	0.09308	-66.967	0
2017	2	16	11:00:00	0.22597	78831	488.89	2.8483	-0.66079	0.090199	-66.939	0
2017	2	16	12:00:00	0.21784	76425	488.77	2.9613	-0.6273	0.086914	-66.911	0
2017	2	16	13:00:00	0.2114	73975	488	3.0835	-0.59558	0.08408	-66.884	0
2017	2	16	14:00:00	0.2092	72063	486.79	3.2155	-0.57457	0.082789	-66.856	0
2017	2	16	15:00:00	0.21378	70338	486.1	3.3616	-0.56717	0.084362	-66.83	0
2017	2	16	16:00:00	0.22492	68908	486.82	3.5292	-0.57407	0.089032	-66.803	0
2017	2	16	17:00:00	0.24498	69304	490.01	3.7277	-0.60759	0.098282	-66.777	0
2017	2	16	18:00:00	0.26675	68801	493.83	3.9669	-0.63498	0.10867	-66.751	0
2017	2	16	19:00:00	0.28412	66704	495.53	4.2451	-0.64065	0.11652	-66.725	0
2017	2	16	20:00:00	0.29679	64267	495.37	4.5599	-0.63751	0.12164	-66.701	0
2017	2	16	21:00:00	0.30671	61877	494.1	4.8986	-0.63269	0.12505	-66.677	0
2017	2	16	22:00:00	0.3187	59850	492.39	5.2142	-0.63441	0.12905	-66.655	0
2017	2	16	23:00:00	0.3334	58209	490.65	5.4772	-0.64409	0.13404	-66.635	0
2017	2	17	00:00:00	0.34939	56848	488.95	5.6831	-0.6582	0.1395	-66.619	0
2017	2	17	01:00:00	0.36527	55766	487.34	5.8332	-0.6741	0.14489	-66.604	0
2017	2	17	02:00:00	0.38031	54991	485.78	5.9357	-0.69139	0.14989	-66.592	0
2017	2	17	03:00:00	0.39416	54584	484.28	5.9968	-0.71017	0.15439	-66.58	0
2017	2	17	04:00:00	0.40706	54560	482.88	6.0243	-0.73081	0.15853	-66.571	0
2017	2	17	05:00:00	0.41935	54853	481.64	6.028	-0.75331	0.16248	-66.565	0
2017	2	17	06:00:00	0.4314	55343	480.52	6.0191	-0.77707	0.16636	-66.565	0
2017	2	17	07:00:00	0.44173	56098	479.44	6.0008	-0.80092	0.16959	-66.572	0
2017	2	17	08:00:00	0.4473	57320	478.32	5.9641	-0.82249	0.17093	-66.583	0
2017	2	17	09:00:00	0.44708	58962	477.09	5.8927	-0.83914	0.16997	-66.597	0
2017	2	17	10:00:00	0.44354	60649	475.72	5.771	-0.84996	0.16765	-66.612	0
2017	2	17	11:00:00	0.43771	62295	474.17	5.5775	-0.85587	0.16437	-66.628	0
2017	2	17	12:00:00	0.4289	64169	472.49	5.2827	-0.85661	0.15993	-66.645	0
2017	2	17	13:00:00	0.41725	66409	470.74	4.8698	-0.85328	0.15444	-66.661	0
2017	2	17	14:00:00	0.40249	69009	468.96	4.3244	-0.84831	0.14785	-66.678	0
2017	2	17	15:00:00	0.38372	72338	467.13	3.6127	-0.84202	0.13986	-66.696	0
2017	2	17	16:00:00	0.36121	76694	465.29	2.7017	-0.83499	0.13062	-66.714	0
2017	2	17	17:00:00	0.33802	81675	463.48	1.5653	-0.82781	0.12128	-66.732	0
2017	2	17	18:00:00	0.3174	86597	461.7	0.24625	-0.82071	0.113	-66.751	0
2017	2	17	19:00:00	0.29976	91226	459.95	-1.0946	-0.81368	0.10591	-66.77	0
2017	2	17	20:00:00	0.28446	95592	458.21	-2.279	-0.8065	0.09974	-66.79	0
2017	2	17	21:00:00	0.27169	99532	456.48	-3.274	-0.79922	0.094552	-66.811	0
2017	2	17	22:00:00	0.26083	103070	454.78	-4.1128	-0.79183	0.090106	-66.833	0
2017	2	17	23:00:00	0.2517	106190	453.12	-4.8045	-0.7844	0.086319	-66.854	0
2017	2	18	00:00:00	0.24386	108970	451.47	-5.376	-0.77683	0.083028	-66.876	0
2017	2	18	01:00:00	0.23713	111430	449.84	-5.8399	-0.76914	0.080154	-66.898	0
2017	2	18	02:00:00	0.231	113740	448.11	-6.2274	-0.76081	0.077483	-66.9	0
2017	2	18	03:00:00	0.22456	116300	445.98	-6.5779	-0.75022	0.074609	-66.819	0
2017	2	18	04:00:00	0.21828	119010	443.55	-6.8452	-0.73761	0.071733	-66.669	0
2017	2	18	05:00:00	0.21313	121690	441.18	-6.9819	-0.72452	0.069296	-66.516	0
2017	2	18	06:00:00	0.20879	124540	438.94	-7.039	-0.71091	0.067199	-66.364	0
2017	2	18	07:00:00	0.20475	128150	436.69	-7.0447	-0.69471	0.065223	-66.188	0
2017	2	18	08:00:00	0.20026	133660	434.16	-7.0207	-0.67132	0.063055	-65.928	0
2017	2	18	09:00:00	0.19544	141410	431.69	-6.9444	-0.63844	0.060843	-65.665	0
2017	2	18	10:00:00	0.25826	198600	449.9	-6.7084	-0.80104	0.089702	-65.418	0
2017	2	18	11:00:00	0.53738	433760	514.62	-5.7953	-1.4172	0.2377	-65.193	0
2017	2	18	12:00:00	0.52302	454100	514.53	-4.1752	-1.4127	0.23126	-64.984	0
2017	2	18	13:00:00	0.54852	407030	512.1	-1.8349	-1.4837	0.24021	-64.794	0
2017	2	18	14:00:00	0.64691	362010	513.14	-0.39625	-1.503	0.28455	-64.623	0
2017	2	18	15:00:00	0.92107	421530	534.01	0.032294	-1.6022	0.43872	-64.454	0
2017	2	18	16:00:00	0.94003	500140	538.31	-0.17228	-1.3809	0.45491	-64.197	0
2017	2	18	17:00:00	0.97152	460850	530.86	0.19199	-1.2287	0.45718	-63.801	0
2017	2	18	18:00:00	1.3566	326690	523.98	2.8862	-0.90167	0.62183	-63.513	0
2017	2	18	19:00:00	1.613	275590	518.73	4.0008	-0.16441	0.72487	-63.398	0
2017	2	18	20:00:00	1.6185	242850	513.53	4.2404	1.0346	0.71289	-63.299	0
2017	2	18	21:00:00	1.5839	186390	507.41	4.1286	1.9457	0.68116	-63.204	0
2017	2	18	22:00:00	1.5074	147190	500.81	3.4071	2.4375	0.63146	-63.113	0
2017	2	18	23:00:00	1.2093	149640	500.46	1.2857	2.6622	0.50545	-63.034	0
2017	2	19	00:00:00	0.88534	173020	516.12	-2.3498	2.5282	0.3908	-62.987	0
2017	2	19	01:00:00	0.57154	148480	549.18	-5.1685	1.6797	0.28754	-62.946	0
2017	2	19	02:00:00	0.49926	153400	559.37	-6.6661	1.5235	0.26091	-62.898	0
2017	2	19	03:00:00	0.48871	174510	560.38	-7.3735	1.5391	0.25633	-62.838	0
2017	2	19	04:00:00	0.47067	195330	559.58	-7.5604	1.5268	0.24618	-62.77	0
2017	2	19	05:00:00	0.43849	216630	557.37	-7.4879	1.4812	0.22755	-62.698	0
2017	2	19	06:00:00	0.39325	243330	554.13	-6.937	1.4134	0.20169	-62.622	0
2017	2	19	07:00:00	0.35542	270690	550.34	-5.3438	1.3248	0.17981	-62.536	0
2017	2	19	08:00:00	0.33015	297270	546.3	-3.64	1.2023	0.16457	-62.437	0
2017	2	19	09:00:00	0.31809	323220	541.96	-2.5355	1.0276	0.15604	-62.327	0
2017	2	19	10:00:00	0.31763	340070	538.37	-1.891	0.82159	0.15375	-62.216	0
2017	2	19	11:00:00	0.30853	342040	538.09	-1.5633	0.66169	0.14919	-62.135	0
2017	2	19	12:00:00	0.29025	328720	540.96	-1.35	0.56613	0.14177	-62.101	0
2017	2	19	13:00:00	0.25529	312990	546.64	-1.1772	0.49761	0.12737	-62.078	0
2017	2	19	14:00:00	0.23596	303400	548.47	-1.0189	0.47038	0.11854	-62.057	0
2017	2	19	15:00:00	0.22431	297330	547.46	-0.85423	0.47377	0.11228	-62.037	0
2017	2	19	16:00:00	0.21665	294220	545.5	-0.6541	0.51586	0.10767	-62.02	0
2017	2	19	17:00:00	0.21132	298410	545.23	-0.43441	0.59382	0.10491	-62.002	0
2017	2	19	18:00:00	0.2105	307050	546.69	-0.2756	0.67649	0.10507	-61.984	0
2017	2	19	19:00:00	0.21289	320050	549.13	-0.1977	0.75433	0.10721	-61.962	0
2017	2	19	20:00:00	0.21224	330350	549.49	-0.18422	0.78412	0.10702	-61.936	0
2017	2	19	21:00:00	0.20938	337740	548.05	-0.2299	0.7685	0.10503	-61.907	0
2017	2	19	22:00:00	0.20593	345390	545.5	-0.43649	0.71233	0.10234	-61.876	0
2017	2	19	23:00:00	0.20801	358550	543.65	-0.96592	0.59786	0.10267	-61.844	0
2017	2	20	00:00:00	0.21874	368360	542.81	-1.6978	0.43523	0.10763	-61.816	0
2017	2	20	01:00:00	0.23566	362150	542.37	-2.161	0.3159	0.11577	-61.795	0
2017	2	20	02:00:00	0.2491	350470	541.39	-2.2989	0.27235	0.12193	-61.781	0
2017	2	20	03:00:00	0.25354	342650	539.52	-2.2429	0.27294	0.12325	-61.769	0
2017	2	20	04:00:00	0.24891	336530	536.74	-1.8672	0.33275	0.11977	-61.754	0
2017	2	20	05:00:00	0.23664	325950	533.88	-0.87539	0.50982	0.11265	-61.724	0
2017	2	20	06:00:00	0.22284	313700	532.62	0.40081	0.7523	0.10557	-61.62	0
2017	2	20	07:00:00	0.22002	310200	532.6	0.9337	0.89337	0.10423	-61.453	0
2017	2	20	08:00:00	0.22876	312720	532.27	1.0068	0.90527	0.10823	-61.295	0
2017	2	20	09:00:00	0.23699	311220	530.08	1.0909	0.88035	0.11121	-61.14	0
2017	2	20	10:00:00	0.23564	307570	526.91	1.1295	0.88257	0.10926	-60.983	0
2017	2	20	11:00:00	0.23303	302720	523.17	0.79103	0.87484	0.10652	-60.829	0
2017	2	20	12:00:00	0.25057	297620	521.7	-0.33003	0.83392	0.11391	-60.681	0
2017	2	20	13:00:00	0.29114	295640	525.21	-0.74092	0.85798	0.13416	-60.532	0
2017	2	20	14:00:00	0.24547	218200	552.49	-0.75898	0.77857	0.12355	-60.382	0
2017	2	20	15:00:00	0.085011	38988	622.17	-0.7437	0.22011	0.054948	-60.234	0
2017	2	20	16:00:00	0.080349	33462	621.6	-0.75659	0.18062	0.051847	-60.088	0
2017	2	20	17:00:00	0.078983	33242	619.36	-0.93472	0.1403	0.050599	-59.946	0
2017	2	20	18:00:00	0.076859	33044	617.45	-1.4537	0.082481	0.048936	-59.806	0
2017	2	20	19:00:00	0.070667	32131	615.66	-2.054	0.030928	0.044733	-59.664	0
2017	2	20	20:00:00	0.061943	30602	614.19	-2.3967	0.0048324	0.039026	-59.522	0
2017	2	20	21:00:00	0.054812	29343	612.57	-2.5814	-0.0064487	0.034351	-59.382	0
2017	2	20	22:00:00	0.050269	28753	610.42	-2.661	-0.0091528	0.031282	-59.248	0
2017	2	20	23:00:00	0.047569	28791	608.37	-2.6788	-0.0082244	0.029404	-59.133	0
2017	2	21	00:00:00	0.045381	29000	607.02	-2.6754	-0.002621	0.027927	-59.08	0
2017	2	21	01:00:00	0.042897	29234	606.15	-2.6637	0.010548	0.026323	-59.066	0
2017	2	21	02:00:00	0.039603	29311	605.53	-2.6378	0.027973	0.024252	-59.053	0
2017	2	21	03:00:00	0.03595	29178	604.98	-2.6036	0.042799	0.021975	-59.039	0
2017	2	21	04:00:00	0.032394	28947	604.3	-2.5743	0.053401	0.019757	-59.025	0
2017	2	21	05:00:00	0.029134	28645	603.3	-2.5502	0.060481	0.017711	-59.011	0
2017	2	21	06:00:00	0.026462	28274	601.95	-2.5282	0.064961	0.016015	-58.998	0
2017	2	21	07:00:00	0.024405	27937	600.32	-2.5066	0.068119	0.01469	-58.986	0
2017	2	21	08:00:00	0.022781	27784	598.54	-2.483	0.070969	0.013631	-58.974	0
2017	2	21	09:00:00	0.02154	27753	596.8	-2.452	0.074061	0.012813	-58.963	0
2017	2	21	10:00:00	0.020798	27646	595.28	-2.4051	0.077686	0.012308	-58.951	0
2017	2	21	11:00:00	0.020484	27496	593.95	-2.3271	0.082117	0.012068	-58.929	0
2017	2	21	12:00:00	0.020399	27379	592.76	-2.187	0.087712	0.01197	-58.882	0
2017	2	21	13:00:00	0.020564	26993	591.67	-1.9435	0.094378	0.012022	-58.827	0
2017	2	21	14:00:00	0.020802	26295	590.57	-1.5531	0.1016	0.012116	-58.772	0
2017	2	21	15:00:00	0.020714	25347	589.2	-0.97973	0.10782	0.012009	-58.718	0
2017	2	21	16:00:00	0.020316	23759	587.38	-0.18051	0.1133	0.011706	-58.661	0
2017	2	21	17:00:00	0.019805	21511	585.39	0.84035	0.11927	0.011334	-58.602	0
2017	2	21	18:00:00	0.019448	19170	583.46	1.811	0.12502	0.011056	-58.543	0
2017	2	21	19:00:00	0.019258	17207	581.61	2.6191	0.12973	0.01088	-58.486	0
2017	2	21	20:00:00	0.019153	15599	579.78	3.2869	0.13392	0.010752	-58.429	0
2017	2	21	21:00:00	0.019765	15191	579.09	3.8042	0.14197	0.01107	-58.372	0
2017	2	21	22:00:00	0.032971	30775	597.29	4.2647	0.24641	0.019905	-58.316	0
2017	2	21	23:00:00	0.060423	51918	616.99	4.4743	0.39413	0.038547	-58.26	0
2017	2	22	00:00:00	0.072648	58897	619.26	4.4208	0.43462	0.046526	-58.204	0
2017	2	22	01:00:00	0.073511	58654	617.4	4.2209	0.42852	0.046798	-58.148	0
2017	2	22	02:00:00	0.070378	50066	617.6	4.0945	0.40302	0.04483	-58.094	0
2017	2	22	03:00:00	0.06628	41003	619.69	3.9862	0.37218	0.042507	-58.04	0
2017	2	22	04:00:00	0.066131	35621	619.38	3.8768	0.35599	0.042368	-57.987	0
2017	2	22	05:00:00	0.06917	32317	617.24	3.7885	0.35357	0.044006	-57.934	0
2017	2	22	06:00:00	0.072727	30286	614.62	3.7398	0.35778	0.045879	-57.881	0
2017	2	22	07:00:00	0.075532	29031	612.24	3.7182	0.36225	0.047282	-57.829	0
2017	2	22	08:00:00	0.078353	28206	610.22	3.7116	0.36926	0.048724	-57.778	0
2017	2	22	09:00:00	0.081408	27696	608.57	3.7366	0.38016	0.05035	-57.729	0
2017	2	22	10:00:00	0.084618	27284	607.16	3.8229	0.39374	0.052095	-57.705	0
2017	2	22	11:00:00	0.087904	26869	605.85	3.9957	0.40853	0.053884	-57.696	0
2017	2	22	12:00:00	0.091181	26476	604.47	4.2438	0.42298	0.05564	-57.69	0
2017	2	22	13:00:00	0.094294	26075	602.94	4.4422	0.43534	0.057247	-57.684	0
2017	2	22	14:00:00	0.097352	25689	601.19	4.5622	0.44537	0.058761	-57.681	0
2017	2	22	15:00:00	0.10062	25380	599.3	4.6148	0.45307	0.060351	-57.68	0
2017	2	22	16:00:00	0.1045	25186	597.35	4.6244	0.45861	0.06227	-57.682	0
2017	2	22	17:00:00	0.10962	25109	595.38	4.6125	0.46173	0.064889	-57.686	0
2017	2	22	18:00:00	0.11526	25478	593.42	4.5743	0.46182	0.067782	-57.689	0
2017	2	22	19:00:00	0.11975	26523	591.43	4.4807	0.45908	0.069954	-57.693	0
2017	2	22	20:00:00	0.12228	27907	589.39	4.3001	0.45517	0.070939	-57.698	0
2017	2	22	21:00:00	0.12317	29240	587.31	4.0079	0.45159	0.070954	-57.703	0
2017	2	22	22:00:00	0.12274	30487	585.23	3.5897	0.44822	0.070205	-57.707	0
2017	2	22	23:00:00	0.12165	31556	583.09	3.0272	0.44451	0.069074	-57.714	0
2017	2	23	00:00:00	0.12017	32454	580.9	2.345	0.44006	0.067722	-57.72	0
2017	2	23	01:00:00	0.1181	33322	578.71	1.7193	0.43507	0.066057	-57.728	0
2017	2	23	02:00:00	0.11562	34206	576.56	1.1956	0.42989	0.06419	-57.736	0
2017	2	23	03:00:00	0.11276	35190	574.39	0.75132	0.42419	0.062129	-57.745	0
2017	2	23	04:00:00	0.10956	36323	572.21	0.38779	0.41791	0.05991	-57.756	0
2017	2	23	05:00:00	0.10613	37662	570.04	0.098632	0.41118	0.057598	-57.766	0
2017	2	23	06:00:00	0.10279	39196	567.92	-0.12318	0.40394	0.055371	-57.774	0
2017	2	23	07:00:00	0.099802	40925	565.81	-0.28958	0.39571	0.053361	-57.778	0
2017	2	23	08:00:00	0.097409	42864	563.69	-0.40857	0.38581	0.051691	-57.777	0
2017	2	23	09:00:00	0.09576	45032	561.59	-0.48582	0.37366	0.050437	-57.773	0
2017	2	23	10:00:00	0.094687	47536	559.53	-0.52975	0.3587	0.049506	-57.768	0
2017	2	23	11:00:00	0.093896	50488	557.5	-0.5499	0.3405	0.048737	-57.763	0
2017	2	23	12:00:00	0.093385	53773	555.46	-0.55548	0.31901	0.048118	-57.757	0
2017	2	23	13:00:00	0.093584	56643	553.47	-0.55363	0.29617	0.047874	-57.751	0
2017	2	23	14:00:00	0.09449	58409	551.49	-0.54378	0.27454	0.047993	-57.745	0
2017	2	23	15:00:00	0.094966	59150	549.42	-0.51506	0.25513	0.047874	-57.738	0
2017	2	23	16:00:00	0.094355	59251	547.13	-0.45591	0.23595	0.04717	-57.731	0
2017	2	23	17:00:00	0.093815	59237	544.89	-0.35892	0.22027	0.046517	-57.725	0
2017	2	23	18:00:00	0.095521	59788	544	-0.2163	0.21925	0.047208	-57.718	0
2017	2	23	19:00:00	0.10257	61667	545.02	-0.013324	0.23095	0.050883	-57.71	0
2017	2	23	20:00:00	0.12796	67389	550.67	0.30225	0.27683	0.064815	-57.701	0
2017	2	23	21:00:00	0.13998	69308	553.36	0.76898	0.32625	0.071587	-57.69	0
2017	2	23	22:00:00	0.13974	69128	553.6	1.3563	0.36217	0.071524	-57.677	0
2017	2	23	23:00:00	0.1313	67516	552.16	1.8127	0.38061	0.066852	-57.66	0
2017	2	24	00:00:00	0.11685	66333	550.33	2.1497	0.40222	0.059106	-57.635	0
2017	2	24	01:00:00	0.10332	65451	548.45	2.4256	0.42303	0.051904	-57.59	0
2017	2	24	02:00:00	0.095435	63199	546.43	2.6835	0.43338	0.04759	-57.536	0
2017	2	24	03:00:00	0.092056	59890	544.3	2.9455	0.43485	0.045547	-57.478	0
2017	2	24	04:00:00	0.090742	56386	542.05	3.1881	0.43067	0.044528	-57.418	0
2017	2	24	05:00:00	0.091201	53689	539.64	3.3372	0.41942	0.044354	-57.355	0
2017	2	24	06:00:00	0.097552	50192	537.55	3.3945	0.40572	0.047071	-57.292	0
2017	2	24	07:00:00	0.11239	46412	536.53	3.3965	0.39453	0.054028	-57.231	0
2017	2	24	08:00:00	0.13249	45929	536.47	3.3482	0.37625	0.063682	-57.178	0
2017	2	24	09:00:00	0.1548	50275	536.58	3.1424	0.33171	0.074434	-57.131	0
2017	2	24	10:00:00	0.16199	52498	537.68	2.6108	0.25942	0.078198	-57.087	0
2017	2	24	11:00:00	0.12812	47815	546.18	2.2131	0.16083	0.063588	-57.043	0
2017	2	24	12:00:00	0.062094	32054	560.47	2.0993	0.10777	0.032552	-56.999	0
2017	2	24	13:00:00	0.047241	26391	563.79	2.0991	0.10894	0.025076	-56.955	0
2017	2	24	14:00:00	0.042087	24225	563.81	2.1656	0.13354	0.022344	-56.91	0
2017	2	24	15:00:00	0.038459	22094	563.13	2.3054	0.15862	0.020368	-56.865	0
2017	2	24	16:00:00	0.035637	20083	562.32	2.4338	0.17685	0.01882	-56.819	0
2017	2	24	17:00:00	0.033561	18502	561.27	2.4959	0.18909	0.017658	-56.773	0
2017	2	24	18:00:00	0.032064	17419	560.02	2.5117	0.19684	0.016794	-56.726	0
2017	2	24	19:00:00	0.031095	16801	558.58	2.5052	0.2012	0.016203	-56.681	0
2017	2	24	20:00:00	0.03061	16548	557	2.4685	0.20297	0.01586	-56.637	0
2017	2	24	21:00:00	0.030545	16458	555.36	2.3613	0.20283	0.015733	-56.595	0
2017	2	24	22:00:00	0.031388	16504	553.71	2.1368	0.20092	0.016071	-56.556	0
2017	2	24	23:00:00	0.033277	16860	551.99	1.7878	0.19549	0.016933	-56.527	0
2017	2	25	00:00:00	0.036117	17540	550.42	1.4673	0.18742	0.018273	-56.515	0
2017	2	25	01:00:00	0.039758	18371	548.87	1.239	0.17656	0.020003	-56.507	0
2017	2	25	02:00:00	0.043788	18619	547.31	1.0845	0.16571	0.021904	-56.501	0
2017	2	25	03:00:00	0.046898	18673	545.75	0.98913	0.1569	0.023326	-56.495	0
2017	2	25	04:00:00	0.049141	18633	544.2	0.93766	0.14988	0.024303	-56.49	0
2017	2	25	05:00:00	0.050719	18549	542.69	0.91574	0.14426	0.024945	-56.484	0
2017	2	25	06:00:00	0.051949	18441	541.19	0.90892	0.13975	0.025409	-56.477	0
2017	2	25	07:00:00	0.053015	18297	539.69	0.91022	0.13669	0.025787	-56.471	0
2017	2	25	08:00:00	0.054037	18117	538.2	0.93078	0.13511	0.026139	-56.464	0
2017	2	25	09:00:00	0.055084	17913	536.78	0.98586	0.13439	0.026505	-56.456	0
2017	2	25	10:00:00	0.056216	17672	535.44	1.0876	0.13441	0.026914	-56.448	0
2017	2	25	11:00:00	0.057316	17423	534.18	1.2395	0.13543	0.027313	-56.44	0
2017	2	25	12:00:00	0.058176	17204	533.02	1.4125	0.13741	0.027602	-56.432	0
2017	2	25	13:00:00	0.058543	17036	531.99	1.5731	0.13895	0.027669	-56.423	0
2017	2	25	14:00:00	0.058394	16884	531.09	1.7117	0.1393	0.027507	-56.413	0
2017	2	25	15:00:00	0.057511	16607	530.34	1.8241	0.13851	0.027014	-56.404	0
2017	2	25	16:00:00	0.055249	16333	529.73	1.9057	0.13598	0.025892	-56.395	0
2017	2	25	17:00:00	0.052098	16094	529.21	1.9562	0.1331	0.024368	-56.384	0
2017	2	25	18:00:00	0.048918	15825	528.71	1.9814	0.13155	0.022837	-56.373	0
2017	2	25	19:00:00	0.045939	15629	528.17	1.9886	0.13096	0.021402	-56.361	0
2017	2	25	20:00:00	0.043435	15507	527.56	1.986	0.13148	0.020189	-56.348	0
2017	2	25	21:00:00	0.041564	15418	526.84	1.9757	0.13292	0.019267	-56.334	0
2017	2	25	22:00:00	0.040413	15367	525.91	1.9484	0.13451	0.018667	-56.319	0
2017	2	25	23:00:00	0.039864	15359	524.78	1.8877	0.13612	0.018334	-56.302	0
2017	2	26	00:00:00	0.039731	15478	523.57	1.7769	0.13681	0.018189	-56.285	0
2017	2	26	01:00:00	0.039977	15795	522.38	1.6117	0.1362	0.018217	-56.267	0
2017	2	26	02:00:00	0.040559	16163	521.09	1.4369	0.13464	0.018391	-56.248	0
2017	2	26	03:00:00	0.04166	16534	519.79	1.3106	0.13243	0.018797	-56.229	0
2017	2	26	04:00:00	0.043646	17000	518.74	1.2371	0.13006	0.019613	-56.21	0
2017	2	26	05:00:00	0.046533	17589	517.89	1.2056	0.12806	0.020842	-56.19	0
2017	2	26	06:00:00	0.050122	18196	517.11	1.1986	0.12736	0.022381	-56.17	0
2017	2	26	07:00:00	0.053544	18630	516.42	1.2146	0.12808	0.023846	-56.15	0
2017	2	26	08:00:00	0.055615	18811	515.89	1.2886	0.12962	0.024718	-56.131	0
2017	2	26	09:00:00	0.056247	18820	515.52	1.4745	0.1302	0.024964	-56.112	0
2017	2	26	10:00:00	0.055894	18694	515.17	1.8056	0.12951	0.024774	-56.093	0
2017	2	26	11:00:00	0.054667	18308	514.69	2.1917	0.12743	0.024185	-56.074	0
2017	2	26	12:00:00	0.052682	17759	514.16	2.4944	0.12414	0.023259	-56.054	0
2017	2	26	13:00:00	0.05082	17351	513.75	2.7145	0.12041	0.022401	-56.035	0
2017	2	26	14:00:00	0.049671	17120	513.35	2.8784	0.11752	0.021861	-56.015	0
2017	2	26	15:00:00	0.049332	17041	512.91	3.0068	0.11659	0.021674	-55.994	0
2017	2	26	16:00:00	0.050026	17100	512.53	3.1112	0.11753	0.021946	-55.974	0
2017	2	26	17:00:00	0.051837	17326	512.17	3.1971	0.11977	0.022708	-55.954	0
2017	2	26	18:00:00	0.054086	17580	511.63	3.2664	0.12172	0.023644	-55.934	0
2017	2	26	19:00:00	0.056127	17672	510.91	3.3185	0.12282	0.024467	-55.915	0
2017	2	26	20:00:00	0.05744	17620	510.16	3.353	0.12323	0.024967	-55.897	0
2017	2	26	21:00:00	0.057771	17532	509.46	3.3721	0.12299	0.025042	-55.88	0
2017	2	26	22:00:00	0.057414	17414	508.75	3.3795	0.12206	0.024818	-55.863	0
2017	2	26	23:00:00	0.056403	17170	507.93	3.3789	0.12079	0.024303	-55.847	0
2017	2	27	00:00:00	0.05461	16797	507	3.3736	0.12009	0.023444	-55.832	0
2017	2	27	01:00:00	0.052334	16390	506.07	3.3662	0.12069	0.022385	-55.816	0
2017	2	27	02:00:00	0.049998	16010	505.16	3.3573	0.12276	0.021309	-55.802	0
2017	2	27	03:00:00	0.048016	15679	504.17	3.3449	0.12505	0.020384	-55.788	0
2017	2	27	04:00:00	0.046598	15431	503.08	3.3267	0.1266	0.019696	-55.774	0
2017	2	27	05:00:00	0.045707	15276	501.92	3.3006	0.12779	0.019231	-55.762	0
2017	2	27	06:00:00	0.045213	15193	500.71	3.2639	0.12893	0.018932	-55.75	0
2017	2	27	07:00:00	0.04504	15158	499.48	3.2125	0.13025	0.018766	-55.739	0
2017	2	27	08:00:00	0.045293	15174	498.32	3.1421	0.13154	0.018783	-55.729	0
2017	2	27	09:00:00	0.046018	15265	497.23	3.0473	0.13244	0.019001	-55.719	0
2017	2	27	10:00:00	0.047109	15442	496.25	2.9219	0.13279	0.019374	-55.709	0
2017	2	27	11:00:00	0.048577	15723	495.36	2.7564	0.13248	0.019906	-55.7	0
2017	2	27	12:00:00	0.050569	16126	494.55	2.5494	0.13127	0.020655	-55.691	0
2017	2	27	13:00:00	0.053376	16648	493.79	2.313	0.12782	0.021734	-55.681	0
2017	2	27	14:00:00	0.056896	17237	493.04	2.0831	0.12147	0.023097	-55.671	0
2017	2	27	15:00:00	0.059868	17910	492.24	1.8624	0.11361	0.024225	-55.661	0
2017	2	27	16:00:00	0.061519	18572	491.36	1.6497	0.10605	0.024805	-55.651	0
2017	2	27	17:00:00	0.062087	19193	490.39	1.4415	0.098597	0.024935	-55.64	0
2017	2	27	18:00:00	0.06208	19713	489.38	1.2374	0.091129	0.024829	-55.628	0
2017	2	27	19:00:00	0.061834	20094	488.33	1.0283	0.082926	0.024625	-55.616	0
2017	2	27	20:00:00	0.061438	20311	487.33	0.80845	0.073603	0.024367	-55.603	0
2017	2	27	21:00:00	0.060756	20475	486.39	0.56251	0.062574	0.024003	-55.59	0
2017	2	27	22:00:00	0.059397	20786	485.51	0.27347	0.049368	0.023382	-55.576	0
2017	2	27	23:00:00	0.057701	21154	484.65	-0.094638	0.032986	0.022634	-55.563	0
2017	2	28	00:00:00	0.056058	21289	483.84	-0.54175	0.013262	0.021915	-55.549	0
2017	2	28	01:00:00	0.054587	21069	483.12	-0.95021	-0.0068218	0.021277	-55.535	0
2017	2	28	02:00:00	0.053428	20564	482.53	-1.2819	-0.023719	0.020775	-55.521	0
2017	2	28	03:00:00	0.052595	20154	481.99	-1.5487	-0.038237	0.020405	-55.507	0
2017	2	28	04:00:00	0.052124	19935	481.44	-1.7491	-0.051019	0.020177	-55.494	0
2017	2	28	05:00:00	0.051947	19825	480.83	-1.8884	-0.062503	0.020057	-55.479	0
2017	2	28	06:00:00	0.052524	19638	480.26	-1.973	-0.072138	0.020232	-55.464	0
2017	2	28	07:00:00	0.053615	19509	479.65	-2.0167	-0.079917	0.020599	-55.448	0
2017	2	28	08:00:00	0.054399	19490	478.94	-2.0309	-0.086012	0.020839	-55.431	0
2017	2	28	09:00:00	0.054879	19507	478.13	-2.0297	-0.090786	0.020952	-55.414	0
2017	2	28	10:00:00	0.055053	19519	477.31	-2.0194	-0.094105	0.020946	-55.396	0
2017	2	28	11:00:00	0.054901	19499	476.5	-1.984	-0.095808	0.020817	-55.377	0
2017	2	28	12:00:00	0.054548	19456	475.7	-1.905	-0.096172	0.020614	-55.359	0
2017	2	28	13:00:00	0.053871	19397	474.88	-1.7721	-0.096092	0.020288	-55.341	0
2017	2	28	14:00:00	0.053054	19260	474.13	-1.6023	-0.096084	0.019918	-55.322	0
2017	2	28	15:00:00	0.052397	19048	473.49	-1.441	-0.095889	0.019618	-55.304	0
2017	2	28	16:00:00	0.052008	18924	472.9	-1.2918	-0.095615	0.019424	-55.286	0
2017	2	28	17:00:00	0.051818	18859	472.39	-1.1481	-0.095558	0.019311	-55.269	0
2017	2	28	18:00:00	0.051976	18811	471.97	-1.0083	-0.096041	0.019335	-55.252	0
2017	2	28	19:00:00	0.052609	18779	471.59	-0.86603	-0.096252	0.01954	-55.235	0
2017	2	28	20:00:00	0.053786	18744	471.22	-0.71762	-0.096003	0.019945	-55.219	0
2017	2	28	21:00:00	0.05542	18677	470.81	-0.55392	-0.095	0.020515	-55.203	0
2017	2	28	22:00:00	0.057359	18573	470.31	-0.36539	-0.092219	0.021188	-55.187	0
2017	2	28	23:00:00	0.059618	18407	469.69	-0.13481	-0.086571	0.021964	-55.17	0
2017	3	1	00:00:00	0.062029	18152	468.96	0.14778	-0.077318	0.022781	-55.154	0
2017	3	1	01:00:00	0.064426	17841	468.19	0.49305	-0.064284	0.023584	-55.138	0
2017	3	1	02:00:00	0.06693	17422	467.4	0.90666	-0.047564	0.024418	-55.122	0
2017	3	1	03:00:00	0.069297	16912	466.62	1.3814	-0.026149	0.025197	-55.106	0
2017	3	1	04:00:00	0.070712	16493	465.88	1.8169	-0.0041523	0.02563	-55.091	0
2017	3	1	05:00:00	0.071321	16160	465.11	2.1803	0.014295	0.025766	-55.076	0
2017	3	1	06:00:00	0.071709	15896	464.28	2.4655	0.029286	0.025814	-55.062	0
2017	3	1	07:00:00	0.07245	15655	463.47	2.6819	0.042094	0.02599	-55.048	0
2017	3	1	08:00:00	0.073864	15463	462.72	2.8308	0.052648	0.026411	-55.035	0
2017	3	1	09:00:00	0.075958	15327	462	2.9189	0.060483	0.027076	-55.023	0
2017	3	1	10:00:00	0.078755	15208	461.29	2.9589	0.065287	0.027987	-55.011	0
2017	3	1	11:00:00	0.082332	15072	460.58	2.9684	0.067467	0.029167	-55.001	0
2017	3	1	12:00:00	0.085484	15007	459.83	2.9629	0.067899	0.030185	-54.99	0
2017	3	1	13:00:00	0.087547	15053	459.03	2.9375	0.067422	0.030808	-54.98	0
2017	3	1	14:00:00	0.088818	15174	458.2	2.8695	0.065451	0.031142	-54.97	0
2017	3	1	15:00:00	0.089842	15329	457.32	2.7318	0.060778	0.03138	-54.961	0
2017	3	1	16:00:00	0.090812	15563	456.44	2.4991	0.052532	0.031596	-54.951	0
2017	3	1	17:00:00	0.091529	15872	455.56	2.1538	0.041379	0.031724	-54.942	0
2017	3	1	18:00:00	0.091823	16169	454.71	1.7641	0.030518	0.031706	-54.933	0
2017	3	1	19:00:00	0.091709	16405	453.87	1.421	0.021765	0.03155	-54.923	0
2017	3	1	20:00:00	0.091288	16560	453.04	1.1546	0.014881	0.031291	-54.913	0
2017	3	1	21:00:00	0.090537	16653	452.24	0.95959	0.0095894	0.030923	-54.903	0
2017	3	1	22:00:00	0.089042	16808	451.45	0.82529	0.0055756	0.030307	-54.893	0
2017	3	1	23:00:00	0.086432	17112	450.64	0.73779	0.0025129	0.029314	-54.883	0
2017	3	2	00:00:00	0.083	17478	449.78	0.68405	0.00011148	0.028042	-54.872	0
2017	3	2	01:00:00	0.079641	17739	448.87	0.65357	-0.0018493	0.026798	-54.862	0
2017	3	2	02:00:00	0.077057	17809	447.96	0.63715	-0.0035836	0.025824	-54.852	0
2017	3	2	03:00:00	0.075407	17727	447.13	0.62809	-0.0052359	0.025176	-54.841	0
2017	3	2	04:00:00	0.074457	17577	446.34	0.62197	-0.0069032	0.024772	-54.83	0
2017	3	2	05:00:00	0.073942	17461	445.57	0.61644	-0.0086538	0.024516	-54.816	0
2017	3	2	06:00:00	0.073781	17376	444.84	0.60976	-0.01069	0.024382	-54.798	0
2017	3	2	07:00:00	0.074308	17239	444.21	0.59802	-0.013348	0.024486	-54.775	0
2017	3	2	08:00:00	0.075684	17032	443.64	0.5728	-0.017139	0.024876	-54.75	0
2017	3	2	09:00:00	0.077594	16737	443.09	0.5213	-0.022618	0.02544	-54.724	0
2017	3	2	10:00:00	0.079305	16391	442.53	0.42665	-0.029239	0.025936	-54.697	0
2017	3	2	11:00:00	0.080094	16135	441.95	0.27038	-0.034465	0.026125	-54.67	0
2017	3	2	12:00:00	0.0799	15970	441.31	0.070181	-0.037221	0.025987	-54.643	0
2017	3	2	13:00:00	0.078885	15728	440.55	-0.10304	-0.038059	0.025569	-54.617	0
2017	3	2	14:00:00	0.077792	15509	439.71	-0.22432	-0.038199	0.025118	-54.592	0
2017	3	2	15:00:00	0.078034	15475	439.18	-0.30024	-0.038463	0.025135	-54.566	0
2017	3	2	16:00:00	0.080703	15671	439.22	-0.33626	-0.038917	0.026	-54.541	0
2017	3	2	17:00:00	0.089303	16453	440.29	-0.34391	-0.039259	0.028918	-54.517	0
2017	3	2	18:00:00	0.10635	17984	442.38	-0.32606	-0.036778	0.034776	-54.493	0
2017	3	2	19:00:00	0.12425	19451	443.8	-0.25051	-0.023944	0.040872	-54.47	0
2017	3	2	20:00:00	0.13429	20126	444.16	-0.063151	0.0073162	0.044243	-54.447	0
2017	3	2	21:00:00	0.13654	20219	444.21	0.29003	0.057791	0.044994	-54.426	0
2017	3	2	22:00:00	0.13226	19884	443.82	0.76221	0.10555	0.04351	-54.405	0
2017	3	2	23:00:00	0.12347	18925	442.79	1.1861	0.13976	0.040432	-54.386	0
2017	3	3	00:00:00	0.11584	17744	441.59	1.4824	0.16425	0.037726	-54.367	0
2017	3	3	01:00:00	0.11137	16786	440.49	1.6695	0.18083	0.03609	-54.348	0
2017	3	3	02:00:00	0.10878	16117	439.41	1.7729	0.19124	0.035077	-54.327	0
2017	3	3	03:00:00	0.10728	15714	438.3	1.8193	0.19766	0.034419	-54.304	0
2017	3	3	04:00:00	0.10642	15529	437.13	1.8311	0.20172	0.03396	-54.277	0
2017	3	3	05:00:00	0.10654	15384	435.97	1.8258	0.20397	0.033819	-54.248	0
2017	3	3	06:00:00	0.1082	15205	434.89	1.7953	0.20437	0.034174	-54.222	0
2017	3	3	07:00:00	0.11078	15067	433.86	1.7132	0.20355	0.034824	-54.2	0
2017	3	3	08:00:00	0.11348	15057	432.82	1.5566	0.20108	0.035502	-54.181	0
2017	3	3	09:00:00	0.11619	15224	431.73	1.3152	0.19523	0.036167	-54.164	0
2017	3	3	10:00:00	0.11908	15548	430.54	1.0607	0.1843	0.036862	-54.149	0
2017	3	3	11:00:00	0.12295	15964	429.39	0.84294	0.16929	0.037857	-54.135	0
2017	3	3	12:00:00	0.12887	16415	428.56	0.6676	0.15886	0.039524	-54.12	0
2017	3	3	13:00:00	0.1375	16914	428.24	0.52942	0.15549	0.042108	-54.105	0
2017	3	3	14:00:00	0.14979	17566	428.38	0.42786	0.15647	0.045905	-54.089	0
2017	3	3	15:00:00	0.17256	18646	429.49	0.36307	0.16481	0.053172	-54.072	0
2017	3	3	16:00:00	0.20192	20070	430.98	0.33224	0.18028	0.062648	-54.053	0
2017	3	3	17:00:00	0.21899	20913	431.82	0.32307	0.1991	0.068195	-54.033	0
2017	3	3	18:00:00	0.22228	21092	432.04	0.32329	0.22167	0.069291	-54.011	0
2017	3	3	19:00:00	0.21762	20946	431.81	0.3285	0.24174	0.067767	-53.988	0
2017	3	3	20:00:00	0.2025	20356	430.93	0.33082	0.25836	0.062806	-53.964	0
2017	3	3	21:00:00	0.18297	19692	429.88	0.32745	0.27509	0.056472	-53.939	0
2017	3	3	22:00:00	0.16583	19249	428.92	0.3082	0.28889	0.050952	-53.914	0
2017	3	3	23:00:00	0.15131	19116	428	0.2521	0.29835	0.046293	-53.888	0
2017	3	4	00:00:00	0.1398	19319	427.17	0.133	0.30415	0.042604	-53.862	0
2017	3	4	01:00:00	0.13316	19662	426.4	-0.075402	0.30872	0.040433	-53.836	0
2017	3	4	02:00:00	0.13101	19828	425.84	-0.38987	0.31435	0.039677	-53.811	0
2017	3	4	03:00:00	0.13056	20101	425.55	-0.81448	0.32233	0.039483	-53.789	0
2017	3	4	04:00:00	0.13122	20524	425.38	-1.2192	0.33173	0.039655	-53.77	0
2017	3	4	05:00:00	0.1328	21011	425.22	-1.5502	0.34085	0.040101	-53.756	0
2017	3	4	06:00:00	0.13521	21565	424.97	-1.798	0.34696	0.04078	-53.744	0
2017	3	4	07:00:00	0.13929	22255	424.68	-1.9705	0.34884	0.041952	-53.734	0
2017	3	4	08:00:00	0.14396	23215	424.34	-2.0723	0.34741	0.043293	-53.725	0
2017	3	4	09:00:00	0.14797	24335	423.75	-2.1189	0.34005	0.044374	-53.715	0
2017	3	4	10:00:00	0.1521	25359	422.94	-2.1305	0.32794	0.045434	-53.704	0
2017	3	4	11:00:00	0.1578	25750	422.05	-2.1257	0.31682	0.046941	-53.693	0
2017	3	4	12:00:00	0.16348	25613	421.12	-2.0945	0.30864	0.048416	-53.681	0
2017	3	4	13:00:00	0.16744	25311	420.16	-2.0069	0.30351	0.049363	-53.668	0
2017	3	4	14:00:00	0.16991	24974	419.18	-1.8308	0.30096	0.049858	-53.655	0
2017	3	4	15:00:00	0.17167	24594	418.22	-1.5307	0.29977	0.050145	-53.643	0
2017	3	4	16:00:00	0.17317	24148	417.3	-1.1112	0.30002	0.050359	-53.631	0
2017	3	4	17:00:00	0.17466	23467	416.41	-0.71061	0.30303	0.050578	-53.621	0
2017	3	4	18:00:00	0.17644	22339	415.57	-0.41609	0.31051	0.050885	-53.612	0
2017	3	4	19:00:00	0.17829	20856	414.78	-0.21981	0.32088	0.051226	-53.605	0
2017	3	4	20:00:00	0.17951	19440	414.11	-0.10394	0.32934	0.051411	-53.599	0
2017	3	4	21:00:00	0.17966	18337	413.59	-0.048258	0.33335	0.051321	-53.595	0
2017	3	4	22:00:00	0.17886	17503	413.17	-0.029735	0.33399	0.050992	-53.592	0
2017	3	4	23:00:00	0.17723	16922	412.78	-0.030431	0.33251	0.050428	-53.59	0
2017	3	5	00:00:00	0.175	16564	412.34	-0.052309	0.32869	0.049691	-53.588	0
2017	3	5	01:00:00	0.17307	16323	411.86	-0.1189	0.3224	0.049025	-53.587	0
2017	3	5	02:00:00	0.17101	16196	411.33	-0.24667	0.31522	0.04832	-53.585	0
2017	3	5	03:00:00	0.1686	16205	410.71	-0.43291	0.30733	0.047494	-53.582	0
2017	3	5	04:00:00	0.16631	16320	409.93	-0.6633	0.29835	0.046671	-53.577	0
2017	3	5	05:00:00	0.16408	16633	409.08	-0.90008	0.28863	0.045856	-53.57	0
2017	3	5	06:00:00	0.16171	17136	408.14	-1.1334	0.27786	0.044985	-53.558	0
2017	3	5	07:00:00	0.15931	17519	407.11	-1.3557	0.26864	0.044094	-53.543	0
2017	3	5	08:00:00	0.15709	17817	406	-1.563	0.26032	0.043243	-53.527	0
2017	3	5	09:00:00	0.15529	17997	404.82	-1.742	0.25377	0.0425	-53.509	0
2017	3	5	10:00:00	0.15345	18077	403.63	-1.8857	0.24985	0.041751	-53.492	0
2017	3	5	11:00:00	0.15023	18226	402.46	-1.9909	0.24817	0.040638	-53.475	0
2017	3	5	12:00:00	0.14351	18523	401.26	-2.0616	0.24849	0.038589	-53.459	0
2017	3	5	13:00:00	0.13251	18780	400.17	-2.0999	0.25474	0.035438	-53.445	0
2017	3	5	14:00:00	0.11795	18428	399.42	-2.1131	0.26356	0.031424	-53.432	0
2017	3	5	15:00:00	0.10263	17096	399.2	-2.1119	0.26674	0.027314	-53.418	0
2017	3	5	16:00:00	0.088618	15775	399.35	-2.1018	0.26633	0.023603	-53.406	0
2017	3	5	17:00:00	0.076244	14474	400.15	-2.0605	0.25592	0.020388	-53.393	0
2017	3	5	18:00:00	0.066149	13217	401.5	-1.9656	0.23507	0.017807	-53.381	0
2017	3	5	19:00:00	0.059438	12190	402.28	-1.8758	0.22107	0.016063	-53.367	0
2017	3	5	20:00:00	0.055265	11412	402.54	-1.8119	0.2118	0.014955	-53.354	0
2017	3	5	21:00:00	0.052735	10882	402.5	-1.7707	0.20539	0.014268	-53.339	0
2017	3	5	22:00:00	0.051415	10585	401.97	-1.7468	0.20173	0.013874	-53.322	0
2017	3	5	23:00:00	0.050965	10473	401.01	-1.7349	0.20053	0.013687	-53.304	0
2017	3	6	00:00:00	0.050974	10378	400.05	-1.7296	0.19988	0.013624	-53.283	0
2017	3	6	01:00:00	0.05147	10254	399.1	-1.7275	0.19891	0.013691	-53.26	0
2017	3	6	02:00:00	0.052388	10162	398.18	-1.7336	0.19694	0.013871	-53.235	0
2017	3	6	03:00:00	0.053821	10093	397.31	-1.7563	0.19359	0.014189	-53.21	0
2017	3	6	04:00:00	0.055502	10081	396.49	-1.804	0.18892	0.014571	-53.185	0
2017	3	6	05:00:00	0.057078	10208	395.68	-1.8833	0.18325	0.014924	-53.163	0
2017	3	6	06:00:00	0.058504	10489	394.9	-1.9895	0.17677	0.015237	-53.144	0
2017	3	6	07:00:00	0.059576	10733	394.19	-2.0788	0.17003	0.01546	-53.129	0
2017	3	6	08:00:00	0.060126	10915	393.59	-2.1491	0.16269	0.015555	-53.118	0
2017	3	6	09:00:00	0.060093	11018	393.17	-2.2012	0.15349	0.015514	-53.109	0
2017	3	6	10:00:00	0.059522	11083	392.93	-2.2373	0.14178	0.015348	-53.101	0
2017	3	6	11:00:00	0.057366	11287	392.78	-2.26	0.13085	0.01478	-53.094	0
2017	3	6	12:00:00	0.054577	11347	392.68	-2.2725	0.12076	0.014054	-53.087	0
2017	3	6	13:00:00	0.052043	11351	392.59	-2.2774	0.11173	0.013396	-53.08	0
2017	3	6	14:00:00	0.049911	11373	392.41	-2.2772	0.10412	0.012836	-53.073	0
2017	3	6	15:00:00	0.048339	11439	392.01	-2.2742	0.098346	0.012406	-53.065	0
2017	3	6	16:00:00	0.047265	11542	391.38	-2.2699	0.094099	0.012091	-53.058	0
2017	3	6	17:00:00	0.046476	11695	390.67	-2.2628	0.090856	0.011846	-53.05	0
2017	3	6	18:00:00	0.045843	11931	389.92	-2.2501	0.088295	0.01164	-53.042	0
2017	3	6	19:00:00	0.045385	12182	389.08	-2.229	0.086462	0.011474	-53.032	0
2017	3	6	20:00:00	0.045052	12448	388.17	-2.1961	0.085298	0.011337	-53.021	0
2017	3	6	21:00:00	0.044726	12697	387.26	-2.1474	0.084621	0.011202	-53.009	0
2017	3	6	22:00:00	0.044212	12932	386.37	-2.0786	0.08421	0.011023	-52.996	0
2017	3	6	23:00:00	0.043309	13221	385.53	-1.9852	0.083943	0.01075	-52.983	0
2017	3	7	00:00:00	0.042264	13503	384.71	-1.8618	0.08382	0.010447	-52.97	0
2017	3	7	01:00:00	0.041457	13676	383.91	-1.7047	0.083892	0.010204	-52.959	0
2017	3	7	02:00:00	0.040972	13722	383.12	-1.5151	0.084288	0.010043	-52.95	0
2017	3	7	03:00:00	0.04071	13659	382.35	-1.2969	0.085046	0.0099388	-52.941	0
2017	3	7	04:00:00	0.040579	13481	381.63	-1.0506	0.085783	0.0098698	-52.934	0
2017	3	7	05:00:00	0.040476	13142	381.03	-0.77208	0.086059	0.0098134	-52.927	0
2017	3	7	06:00:00	0.040174	12614	380.59	-0.45775	0.085781	0.0097181	-52.919	0
2017	3	7	07:00:00	0.039327	11986	380.35	-0.11015	0.084297	0.0095012	-52.911	0
2017	3	7	08:00:00	0.037811	11443	380.27	0.24017	0.080831	0.0091312	-52.9	0
2017	3	7	09:00:00	0.036269	10944	380.27	0.55818	0.076644	0.0087589	-52.887	0
2017	3	7	10:00:00	0.034975	10462	380.27	0.83804	0.073108	0.0084461	-52.87	0
2017	3	7	11:00:00	0.034023	10055	380.15	1.0796	0.070316	0.0082111	-52.851	0
2017	3	7	12:00:00	0.033516	9767.4	379.73	1.2864	0.068596	0.0080712	-52.829	0
2017	3	7	13:00:00	0.033573	9561.5	378.97	1.4669	0.067934	0.0080524	-52.807	0
2017	3	7	14:00:00	0.034376	9287.7	378.13	1.6238	0.067881	0.0082085	-52.784	0
2017	3	7	15:00:00	0.035365	9037.2	377.33	1.761	0.068043	0.0084088	-52.76	0
2017	3	7	16:00:00	0.036027	8863.7	376.57	1.8815	0.067962	0.0085319	-52.736	0
2017	3	7	17:00:00	0.03639	8707.7	375.92	1.9891	0.067519	0.008588	-52.712	0
2017	3	7	18:00:00	0.036417	8474.4	375.46	2.0844	0.065916	0.0085736	-52.687	0
2017	3	7	19:00:00	0.035898	7932.7	375.27	2.1685	0.061871	0.0084428	-52.662	0
2017	3	7	20:00:00	0.033988	7192.8	375.48	2.243	0.05556	0.0080019	-52.637	0
2017	3	7	21:00:00	0.030591	6607.6	376.16	2.3087	0.048851	0.0072281	-52.612	0
2017	3	7	22:00:00	0.027545	6162.4	376.78	2.3657	0.043476	0.0065304	-52.589	0
2017	3	7	23:00:00	0.025778	5764.3	376.99	2.4162	0.039823	0.0061184	-52.565	0
2017	3	8	00:00:00	0.024805	5454.3	376.97	2.4635	0.037445	0.0058868	-52.542	0
2017	3	8	01:00:00	0.024346	5247.4	376.64	2.5098	0.036076	0.005768	-52.519	0
2017	3	8	02:00:00	0.024357	5118.6	376	2.5559	0.035544	0.0057509	-52.495	0
2017	3	8	03:00:00	0.024953	4958.7	375.34	2.6027	0.035412	0.0058706	-52.47	0
2017	3	8	04:00:00	0.02579	4796.4	374.77	2.6541	0.03546	0.0060495	-52.444	0
2017	3	8	05:00:00	0.026599	4692	374.28	2.7147	0.035717	0.006223	-52.418	0
2017	3	8	06:00:00	0.027499	4622.5	373.88	2.7852	0.036207	0.0064198	-52.392	0
2017	3	8	07:00:00	0.028628	4564.1	373.55	2.8661	0.036944	0.0066716	-52.366	0
2017	3	8	08:00:00	0.030081	4503.2	373.27	2.9628	0.037939	0.0069997	-52.342	0
2017	3	8	09:00:00	0.031865	4439.1	373.01	3.082	0.039191	0.0074044	-52.32	0
2017	3	8	10:00:00	0.033955	4372.7	372.75	3.2164	0.040718	0.0078794	-52.301	0
2017	3	8	11:00:00	0.036294	4303.9	372.5	3.3375	0.042597	0.0084106	-52.285	0
2017	3	8	12:00:00	0.038841	4229.4	372.21	3.4358	0.044651	0.0089872	-52.271	0
2017	3	8	13:00:00	0.041525	4148.7	371.86	3.5103	0.046319	0.0095901	-52.258	0
2017	3	8	14:00:00	0.044389	4063.5	371.45	3.5623	0.047348	0.010229	-52.245	0
2017	3	8	15:00:00	0.047619	3976.3	371	3.5947	0.047785	0.010946	-52.231	0
2017	3	8	16:00:00	0.051331	3900.5	370.52	3.612	0.047816	0.011769	-52.217	0
2017	3	8	17:00:00	0.054889	3857	370.01	3.6182	0.047603	0.01255	-52.203	0
2017	3	8	18:00:00	0.057927	3836.6	369.45	3.617	0.047038	0.013205	-52.188	0
2017	3	8	19:00:00	0.060615	3824.3	368.84	3.6121	0.045931	0.013772	-52.173	0
2017	3	8	20:00:00	0.063198	3816.4	368.17	3.6047	0.044205	0.014307	-52.159	0
2017	3	8	21:00:00	0.065896	3816.3	367.48	3.5923	0.041877	0.014862	-52.144	0
2017	3	8	22:00:00	0.06896	3831	366.82	3.5706	0.038947	0.015497	-52.129	0
2017	3	8	23:00:00	0.072606	3863	366.2	3.5364	0.035282	0.016261	-52.114	0
2017	3	9	00:00:00	0.077107	3913.2	365.62	3.4867	0.030558	0.017215	-52.099	0
2017	3	9	01:00:00	0.082813	3971.4	365.08	3.4188	0.024346	0.018434	-52.085	0
2017	3	9	02:00:00	0.089475	3989.5	364.61	3.3314	0.016155	0.019865	-52.07	0
2017	3	9	03:00:00	0.09592	3962.8	364.21	3.2238	0.0053501	0.02125	-52.055	0
2017	3	9	04:00:00	0.10163	3924.1	363.87	3.0925	-0.0081853	0.022471	-52.039	0
2017	3	9	05:00:00	0.10697	3881.5	363.52	2.9334	-0.021948	0.023608	-52.022	0
2017	3	9	06:00:00	0.11224	3841.8	363.16	2.7566	-0.033168	0.024722	-52.005	0
2017	3	9	07:00:00	0.11797	3811.9	362.8	2.5882	-0.041487	0.025933	-51.988	0
2017	3	9	08:00:00	0.12507	3800.5	362.49	2.4425	-0.047	0.027446	-51.971	0
2017	3	9	09:00:00	0.13425	3813.9	362.23	2.3213	-0.049969	0.029419	-51.953	0
2017	3	9	10:00:00	0.1457	3856	362.02	2.2276	-0.050981	0.031889	-51.936	0
2017	3	9	11:00:00	0.15937	3931.9	361.83	2.1615	-0.050856	0.034846	-51.918	0
2017	3	9	12:00:00	0.1758	4054.2	361.64	2.1193	-0.049213	0.038397	-51.9	0
2017	3	9	13:00:00	0.1957	4259.9	361.4	2.0959	-0.043948	0.042684	-51.883	0
2017	3	9	14:00:00	0.21526	4540.9	361.05	2.0852	-0.032499	0.046861	-51.865	0
2017	3	9	15:00:00	0.22806	4760.3	360.75	2.081	-0.012078	0.049569	-51.848	0
2017	3	9	16:00:00	0.23271	4841.2	360.63	2.0833	0.020751	0.050545	-51.831	0
2017	3	9	17:00:00	0.23138	4840.7	360.56	2.1002	0.059482	0.050236	-51.815	0
2017	3	9	18:00:00	0.22222	4765.6	360.33	2.1425	0.091298	0.048187	-51.799	0
2017	3	9	19:00:00	0.2015	4612.6	359.83	2.2207	0.11491	0.043578	-51.784	0
2017	3	9	20:00:00	0.1761	4471.2	359.2	2.3443	0.13293	0.037951	-51.769	0
2017	3	9	21:00:00	0.15465	4392.1	358.61	2.4906	0.14652	0.033218	-51.755	0
2017	3	9	22:00:00	0.13763	4351.1	358.04	2.6128	0.15627	0.029469	-51.741	0
2017	3	9	23:00:00	0.1243	4344.1	357.47	2.7005	0.16305	0.02653	-51.728	0
2017	3	10	00:00:00	0.11395	4366.7	356.9	2.7587	0.16766	0.024243	-51.716	0
2017	3	10	01:00:00	0.10596	4413.6	356.32	2.793	0.17077	0.02247	-51.704	0
2017	3	10	02:00:00	0.099997	4476.6	355.74	2.8087	0.17269	0.021136	-51.694	0
2017	3	10	03:00:00	0.095664	4544.5	355.17	2.8119	0.17363	0.020155	-51.683	0
2017	3	10	04:00:00	0.092631	4606.5	354.62	2.8085	0.17379	0.019456	-51.673	0
2017	3	10	05:00:00	0.090617	4654.7	354.08	2.7997	0.17346	0.018974	-51.661	0
2017	3	10	06:00:00	0.089166	4687.2	353.34	2.7648	0.17266	0.018592	-51.535	0
2017	3	10	07:00:00	0.088106	4899.9	351.68	2.4983	0.16729	0.018198	-50.822	0
2017	3	10	08:00:00	0.091225	5389.5	350.22	2.2415	0.15543	0.018686	-50.172	0
2017	3	10	09:00:00	0.095834	5501.1	349.04	2.089	0.14409	0.019499	-49.636	0
2017	3	10	10:00:00	0.10163	11172	350.21	1.982	0.14225	0.020824	-49.189	0
2017	3	10	11:00:00	0.42963	247540	439.76	1.6617	0.61642	0.13952	-48.808	0
2017	3	10	12:00:00	0.59098	206370	445.01	1.0181	0.61663	0.19542	-48.477	0
2017	3	10	13:00:00	0.75879	159670	442.8	0.83292	0.41329	0.24842	-48.186	0
2017	3	10	14:00:00	0.84483	142740	440.07	0.82962	0.057315	0.27322	-47.922	0
2017	3	10	15:00:00	0.87244	132170	437.02	0.86429	-0.21444	0.27826	-47.675	0
2017	3	10	16:00:00	0.89597	123350	433.83	0.86679	-0.3466	0.28161	-47.451	0
2017	3	10	17:00:00	0.9576	113670	430.27	0.84981	-0.42163	0.29602	-47.241	0
2017	3	10	18:00:00	1.0431	106050	427.39	0.80515	-0.46573	0.31812	-47.15	0
2017	3	10	19:00:00	1.1272	100940	425.1	0.74811	-0.49836	0.34009	-47.161	0
2017	3	10	20:00:00	1.2244	96439	422.89	0.68405	-0.53225	0.3656	-47.189	0
2017	3	10	21:00:00	1.326	92763	420.66	0.63045	-0.57098	0.3918	-47.218	0
2017	3	10	22:00:00	1.4312	89715	418.47	0.5968	-0.61709	0.41853	-47.248	0
2017	3	10	23:00:00	1.5498	85911	416.44	0.58282	-0.67879	0.4488	-47.275	0
2017	3	11	00:00:00	1.6461	82127	414.69	0.57813	-0.76779	0.4727	-47.301	0
2017	3	11	01:00:00	1.7116	78699	413.16	0.58075	-0.88326	0.4879	-47.326	0
2017	3	11	02:00:00	1.7524	74810	411.65	0.59894	-1.0269	0.49591	-47.35	0
2017	3	11	03:00:00	1.7781	69296	410.04	0.64651	-1.2008	0.49926	-47.373	0
2017	3	11	04:00:00	1.7929	62077	408.33	0.72859	-1.3902	0.49924	-47.394	0
2017	3	11	05:00:00	1.7929	55139	406.64	0.82619	-1.5457	0.4951	-47.415	0
2017	3	11	06:00:00	1.7805	49361	405.01	0.88612	-1.656	0.48774	-47.435	0
2017	3	11	07:00:00	1.7485	44759	403.57	0.91331	-1.7297	0.4756	-47.455	0
2017	3	11	08:00:00	1.6668	41973	402.5	0.92089	-1.7733	0.451	-47.473	0
2017	3	11	09:00:00	1.5406	40993	401.8	0.9172	-1.7924	0.41541	-47.49	0
2017	3	11	10:00:00	1.406	41278	401.39	0.8892	-1.7943	0.3783	-47.504	0
2017	3	11	11:00:00	1.2821	42477	401.14	0.8075	-1.7809	0.34455	-47.513	0.42847
2017	3	11	12:00:00	1.1658	44436	401.05	0.63615	-1.752	0.31313	-47.517	1
2017	3	11	13:00:00	1.0542	46909	401.13	0.37341	-1.7083	0.28327	-47.516	0.70117
2017	3	11	14:00:00	0.95079	49817	401.22	0.094956	-1.6488	0.25561	-47.511	0
2017	3	11	15:00:00	0.86295	53113	401.13	-0.10474	-1.5837	0.23189	-47.503	0
2017	3	11	16:00:00	0.79122	56688	400.78	-0.23342	-1.517	0.21225	-47.495	0
2017	3	11	17:00:00	0.73465	60418	400.08	-0.30635	-1.4476	0.19638	-47.486	0
2017	3	11	18:00:00	0.68698	64638	399.06	-0.34107	-1.3767	0.18271	-47.478	0
2017	3	11	19:00:00	0.64378	70017	397.77	-0.35208	-1.3061	0.17011	-47.47	0
2017	3	11	20:00:00	0.61256	75394	396.19	-0.35196	-1.243	0.16057	-47.463	0
2017	3	11	21:00:00	0.60166	81225	394.96	-0.34303	-1.1874	0.15674	-47.456	0
2017	3	11	22:00:00	0.60122	88946	394.41	-0.3079	-1.1414	0.15619	-47.452	0
2017	3	11	23:00:00	0.6112	97817	394.57	-0.22494	-1.1024	0.15891	-47.45	0
2017	3	12	00:00:00	0.63264	106800	395.33	-0.077957	-1.0861	0.16512	-47.451	0
2017	3	12	01:00:00	0.66383	115070	396.51	0.13668	-1.0798	0.1743	-47.453	0
2017	3	12	02:00:00	0.6976	121650	397.13	0.34336	-1.0651	0.18373	-47.459	0
2017	3	12	03:00:00	0.72423	126540	397.09	0.49931	-1.0397	0.19071	-47.468	0
2017	3	12	04:00:00	0.73403	130670	396.34	0.59967	-1.0044	0.19255	-47.48	0
2017	3	12	05:00:00	0.73172	133550	395.08	0.65411	-0.97222	0.19074	-47.492	0
2017	3	12	06:00:00	0.72377	135020	393.54	0.67707	-0.94936	0.18721	-47.506	0
2017	3	12	07:00:00	0.71083	135840	391.8	0.68175	-0.93226	0.18224	-47.521	0
2017	3	12	08:00:00	0.6922	136640	389.88	0.67514	-0.91886	0.17573	-47.536	0.18652
2017	3	12	09:00:00	0.66965	137230	387.86	0.64812	-0.91229	0.16824	-47.55	0.91187
2017	3	12	10:00:00	0.64691	138050	386.01	0.57863	-0.9099	0.16098	-47.563	0.019531
2017	3	12	11:00:00	0.62104	139470	384.2	0.43144	-0.91123	0.1531	-47.576	0
2017	3	12	12:00:00	0.59301	141740	382.45	0.18387	-0.91349	0.14487	-47.59	0
2017	3	12	13:00:00	0.56149	145350	380.79	-0.19745	-0.91644	0.13598	-47.605	0
2017	3	12	14:00:00	0.52674	150760	379.23	-0.74773	-0.91994	0.12653	-47.621	0
2017	3	12	15:00:00	0.49398	156820	377.76	-1.4211	-0.92338	0.11774	-47.64	0
2017	3	12	16:00:00	0.46627	162720	376.39	-2.0771	-0.92601	0.11033	-47.661	0
2017	3	12	17:00:00	0.44314	168430	375.15	-2.5892	-0.92734	0.10416	-47.684	0
2017	3	12	18:00:00	0.42355	174020	374.04	-2.9636	-0.92732	0.098967	-47.707	0
2017	3	12	19:00:00	0.40654	179620	373.04	-3.2094	-0.92665	0.094487	-47.727	0
2017	3	12	20:00:00	0.39034	185630	372.1	-3.3469	-0.92582	0.090268	-47.747	0
2017	3	12	21:00:00	0.37437	192060	371.2	-3.4106	-0.92454	0.086155	-47.765	0
2017	3	12	22:00:00	0.35821	199070	370.33	-3.4274	-0.9224	0.082051	-47.781	0
2017	3	12	23:00:00	0.34136	207040	369.51	-3.4162	-0.91916	0.077849	-47.793	0
2017	3	13	00:00:00	0.32451	215940	368.74	-3.3542	-0.91316	0.073695	-47.804	0
2017	3	13	01:00:00	0.30883	225230	368.02	-3.1831	-0.90244	0.069861	-47.812	0
2017	3	13	02:00:00	0.29482	234310	367.4	-2.8372	-0.88674	0.066463	-47.819	0
2017	3	13	03:00:00	0.2821	243040	366.89	-2.2634	-0.8669	0.063417	-47.823	0
2017	3	13	04:00:00	0.27019	251590	366.49	-1.4482	-0.84198	0.060607	-47.825	0
2017	3	13	05:00:00	0.25851	260920	366.19	-0.45177	-0.80983	0.05789	-47.827	0
2017	3	13	06:00:00	0.24753	271000	365.91	0.42935	-0.7719	0.055348	-47.828	0
2017	3	13	07:00:00	0.23729	281740	365.67	1.1578	-0.72903	0.052988	-47.827	0
2017	3	13	08:00:00	0.22799	293110	365.42	1.7224	-0.68008	0.050842	-47.822	0
2017	3	13	09:00:00	0.21982	303460	365.12	2.1533	-0.63051	0.048941	-47.816	0
2017	3	13	10:00:00	0.21299	312230	364.73	2.4509	-0.58332	0.047319	-47.807	0
2017	3	13	11:00:00	0.20718	320160	364.23	2.6431	-0.53512	0.045902	-47.778	0.93604
2017	3	13	12:00:00	0.19974	334030	362.79	2.7544	-0.41957	0.043905	-47.279	0
2017	3	13	13:00:00	0.19647	345260	360.62	2.5435	-0.24735	0.042672	-46.694	0
2017	3	13	14:00:00	0.20433	331030	358.51	1.5527	-0.16385	0.04386	-46.194	0
2017	3	13	15:00:00	0.70691	611680	450.24	0.48376	-0.71426	0.23932	-44.446	0
2017	3	13	16:00:00	0.91537	274030	447.85	2.7913	-2.5535	0.30647	-43.274	1
2017	3	13	17:00:00	0.60985	147480	493.93	3.0071	-0.72393	0.23953	-42.541	1
2017	3	13	18:00:00	0.34555	105070	509.92	2.7903	-0.477	0.15006	-42.009	0
2017	3	13	19:00:00	0.33776	100040	507.02	2.8076	-0.56552	0.14501	-41.805	0
2017	3	13	20:00:00	0.33441	94963	504.83	2.9341	-0.63361	0.14233	-41.71	0
2017	3	13	21:00:00	0.33553	90740	502.57	3.1403	-0.68202	0.14153	-41.62	0
2017	3	13	22:00:00	0.34683	85496	500.12	3.2796	-0.7186	0.14487	-41.531	0
2017	3	13	23:00:00	0.37046	78956	497.41	3.3392	-0.74331	0.15307	-41.443	0
2017	3	14	00:00:00	0.40712	72076	494.6	3.3464	-0.75283	0.16632	-41.355	0
2017	3	14	01:00:00	0.44658	65607	491.58	3.33	-0.7565	0.1802	-41.272	0
2017	3	14	02:00:00	0.4699	61839	488.74	3.2807	-0.75894	0.18744	-41.229	0
2017	3	14	03:00:00	0.48153	59847	486.32	3.1896	-0.76162	0.19019	-41.236	0
2017	3	14	04:00:00	0.49116	58424	484.13	3.0423	-0.76772	0.19225	-41.25	0
2017	3	14	05:00:00	0.50336	57310	482.36	2.8301	-0.78249	0.19559	-41.263	0
2017	3	14	06:00:00	0.52449	55929	481.17	2.54	-0.81428	0.20279	-41.277	0
2017	3	14	07:00:00	0.54988	53483	480.5	2.1935	-0.86651	0.21202	-41.29	0
2017	3	14	08:00:00	0.55734	52086	479.91	1.848	-0.92936	0.21437	-41.301	0
2017	3	14	09:00:00	0.55408	50185	479.01	1.5122	-0.9853	0.21232	-41.31	0
2017	3	14	10:00:00	0.53887	48350	477.88	1.1758	-1.0282	0.20552	-41.316	0
2017	3	14	11:00:00	0.50436	48273	476.59	0.83352	-1.0562	0.19134	-41.321	0
2017	3	14	12:00:00	0.45601	50211	475.17	0.48739	-1.0719	0.17198	-41.322	0
2017	3	14	13:00:00	0.40888	52894	473.66	0.14628	-1.0793	0.15322	-41.322	0
2017	3	14	14:00:00	0.36933	55463	472.15	-0.1892	-1.0806	0.13752	-41.32	0
2017	3	14	15:00:00	0.33554	57970	470.69	-0.52617	-1.0764	0.12416	-41.317	0
2017	3	14	16:00:00	0.30775	60485	469.24	-0.86493	-1.067	0.11318	-41.313	0
2017	3	14	17:00:00	0.28538	62979	467.84	-1.2104	-1.052	0.10432	-41.308	0
2017	3	14	18:00:00	0.26693	65363	466.59	-1.571	-1.0322	0.097056	-41.301	0
2017	3	14	19:00:00	0.25064	67632	465.61	-1.9659	-1.0052	0.090745	-41.294	0
2017	3	14	20:00:00	0.23542	69612	465.06	-2.4045	-0.96762	0.085034	-41.288	0
2017	3	14	21:00:00	0.2205	71290	464.99	-2.9031	-0.91928	0.079622	-41.283	0
2017	3	14	22:00:00	0.20523	72716	465.59	-3.4708	-0.86292	0.074299	-41.279	0
2017	3	14	23:00:00	0.19043	73613	466.49	-4.1297	-0.80314	0.069211	-41.276	0
2017	3	15	00:00:00	0.17918	74700	466.76	-4.8122	-0.75617	0.065198	-41.273	0
2017	3	15	01:00:00	0.1706	75748	466.62	-5.401	-0.71839	0.062041	-41.268	0
2017	3	15	02:00:00	0.16438	76753	465.94	-5.8926	-0.68914	0.059606	-41.255	0
2017	3	15	03:00:00	0.16023	77751	464.64	-6.3035	-0.6673	0.05778	-41.234	0
2017	3	15	04:00:00	0.15705	78478	463.24	-6.6249	-0.64838	0.056293	-41.209	0
2017	3	15	05:00:00	0.15455	79022	461.7	-6.8628	-0.63149	0.055032	-41.182	0
2017	3	15	06:00:00	0.15252	79399	460.17	-7.0252	-0.61587	0.05395	-41.156	0
2017	3	15	07:00:00	0.15079	79590	458.63	-7.1316	-0.60064	0.052983	-41.131	0
2017	3	15	08:00:00	0.14937	79657	457.1	-7.1923	-0.58595	0.052135	-41.106	0
2017	3	15	09:00:00	0.14791	79704	455.51	-7.2191	-0.57094	0.051267	-41.083	0
2017	3	15	10:00:00	0.14598	79634	453.76	-7.2231	-0.55402	0.050206	-41.062	0
2017	3	15	11:00:00	0.14477	79576	451.94	-7.2136	-0.53656	0.049392	-41.044	0
2017	3	15	12:00:00	0.14637	80233	451.19	-7.1978	-0.53499	0.049773	-41.029	0
2017	3	15	13:00:00	0.15316	82222	451.94	-7.1704	-0.54955	0.052263	-41.016	0
2017	3	15	14:00:00	0.17248	87108	456.23	-7.1094	-0.6119	0.059974	-41.004	0
2017	3	15	15:00:00	0.1962	92100	460.27	-6.9747	-0.6698	0.069427	-40.993	0
2017	3	15	16:00:00	0.20573	98352	461.04	-6.732	-0.67163	0.073043	-40.981	0
2017	3	15	17:00:00	0.20495	103380	460.29	-6.3662	-0.65285	0.072528	-40.969	0
2017	3	15	18:00:00	0.20097	107790	458.57	-5.8991	-0.61604	0.070589	-40.957	0
2017	3	15	19:00:00	0.19634	113130	456.91	-5.3444	-0.57559	0.068463	-40.944	0
2017	3	15	20:00:00	0.19105	119000	455.31	-4.7455	-0.53353	0.066151	-40.93	0
2017	3	15	21:00:00	0.18501	124900	453.74	-4.1789	-0.49395	0.063619	-40.917	0
2017	3	15	22:00:00	0.17821	130400	452.32	-3.6798	-0.45866	0.060893	-40.902	0
2017	3	15	23:00:00	0.16828	137440	451.03	-3.2548	-0.42681	0.057173	-40.888	0
2017	3	16	00:00:00	0.15575	147090	449.8	-2.9272	-0.39919	0.05263	-40.873	0
2017	3	16	01:00:00	0.14448	156340	448.65	-2.701	-0.37435	0.048568	-40.859	0
2017	3	16	02:00:00	0.13491	164670	447.63	-2.5663	-0.35083	0.045147	-40.847	0
2017	3	16	03:00:00	0.12711	171910	446.69	-2.4976	-0.32746	0.042357	-40.843	0
2017	3	16	04:00:00	0.12118	177620	445.78	-2.4709	-0.30407	0.04022	-40.847	0
2017	3	16	05:00:00	0.11686	181870	444.88	-2.4634	-0.27938	0.038628	-40.855	0
2017	3	16	06:00:00	0.11388	184880	443.92	-2.4768	-0.25206	0.037478	-40.863	0
2017	3	16	07:00:00	0.11178	187350	442.91	-2.5334	-0.21914	0.03662	-40.872	0
2017	3	16	08:00:00	0.11027	189150	441.85	-2.6564	-0.18361	0.035953	-40.881	0
2017	3	16	09:00:00	0.10911	189890	440.72	-2.8172	-0.15271	0.035395	-40.89	0
2017	3	16	10:00:00	0.10804	189940	439.57	-2.9486	-0.12993	0.034863	-40.898	0
2017	3	16	11:00:00	0.10697	189450	438.35	-3.0288	-0.11477	0.034328	-40.906	0
2017	3	16	12:00:00	0.10612	188240	437.08	-3.0682	-0.106	0.033856	-40.914	0
2017	3	16	13:00:00	0.10538	186830	435.79	-3.0786	-0.10192	0.033423	-40.923	0
2017	3	16	14:00:00	0.10471	185190	434.48	-3.0742	-0.10069	0.033013	-40.932	0
2017	3	16	15:00:00	0.10422	183250	433.19	-3.0585	-0.10051	0.032663	-40.94	0
2017	3	16	16:00:00	0.10377	181070	431.9	-3.0111	-0.10276	0.032327	-40.95	0
2017	3	16	17:00:00	0.10333	178590	430.62	-2.9133	-0.10952	0.032002	-40.959	0
2017	3	16	18:00:00	0.10295	175630	429.37	-2.7541	-0.12204	0.031699	-40.97	0
2017	3	16	19:00:00	0.10272	172060	428.14	-2.546	-0.13943	0.031445	-40.98	0
2017	3	16	20:00:00	0.1028	167750	426.94	-2.3285	-0.15813	0.031294	-40.991	0
2017	3	16	21:00:00	0.1034	162600	425.75	-2.1299	-0.17537	0.031301	-41.003	0
2017	3	16	22:00:00	0.10462	156610	424.58	-1.9466	-0.19137	0.031496	-41.014	0
2017	3	16	23:00:00	0.10631	150040	423.42	-1.7716	-0.20677	0.031829	-41.026	0
2017	3	17	00:00:00	0.10766	144110	422.3	-1.6018	-0.22176	0.032064	-41.037	0
2017	3	17	01:00:00	0.10842	138960	421.17	-1.4307	-0.23708	0.032116	-41.05	0
2017	3	17	02:00:00	0.10861	134370	420.05	-1.2563	-0.25343	0.032004	-41.062	0
2017	3	17	03:00:00	0.10841	129900	418.94	-1.0699	-0.27202	0.031774	-41.074	0
2017	3	17	04:00:00	0.10793	125150	417.86	-0.86142	-0.29391	0.031471	-41.086	0
2017	3	17	05:00:00	0.1073	119530	416.78	-0.61172	-0.32066	0.031127	-41.097	0
2017	3	17	06:00:00	0.10653	113000	415.71	-0.30147	-0.35117	0.030745	-41.109	0
2017	3	17	07:00:00	0.1055	106480	414.65	0.074228	-0.38056	0.030293	-41.12	0
2017	3	17	08:00:00	0.10399	101050	413.62	0.4648	-0.40493	0.02971	-41.129	0
2017	3	17	09:00:00	0.1017	97076	412.58	0.79649	-0.4245	0.028913	-41.138	0
2017	3	17	10:00:00	0.098401	94707	411.53	1.0632	-0.44012	0.027831	-41.145	0
2017	3	17	11:00:00	0.094155	93953	410.45	1.2646	-0.45217	0.026491	-41.15	0
2017	3	17	12:00:00	0.08997	93833	409.32	1.4088	-0.46111	0.025174	-41.143	0
2017	3	17	13:00:00	0.085961	93859	407.92	1.51	-0.46718	0.023889	-41.064	0
2017	3	17	14:00:00	0.082805	93797	406.29	1.5592	-0.46917	0.022827	-40.933	0
2017	3	17	15:00:00	0.080886	93417	404.67	1.5674	-0.46777	0.022121	-40.8	0
2017	3	17	16:00:00	0.080024	92997	403.15	1.5485	-0.46463	0.021722	-40.668	0
2017	3	17	17:00:00	0.08004	92604	401.83	1.457	-0.46158	0.021583	-40.536	0
2017	3	17	18:00:00	0.081524	91898	400.85	1.2089	-0.46028	0.021876	-40.405	0
2017	3	17	19:00:00	0.085461	90581	400.35	0.69302	-0.46448	0.022875	-40.277	0
2017	3	17	20:00:00	0.090283	87883	400.5	0.26031	-0.47019	0.024184	-40.147	0
2017	3	17	21:00:00	0.088746	79709	405.66	0.087643	-0.43785	0.024332	-40.019	0
2017	3	17	22:00:00	0.043732	30041	442.43	0.098019	-0.19455	0.014165	-39.894	0
2017	3	17	23:00:00	0.030016	9962.3	455.4	0.2017	-0.12649	0.010396	-39.767	0
2017	3	18	00:00:00	0.031115	9349.4	454.38	0.37776	-0.12267	0.010728	-39.641	0
2017	3	18	01:00:00	0.032149	9364.5	452.9	0.67113	-0.12069	0.011012	-39.517	0
2017	3	18	02:00:00	0.032914	9303.1	450.31	1.2515	-0.11771	0.011146	-39.08	0
2017	3	18	03:00:00	0.03303	9068.5	444.77	1.7675	-0.11264	0.010912	-37.824	0
2017	3	18	04:00:00	0.033158	8873	442.02	1.8148	-0.11004	0.010819	-37.355	0
2017	3	18	05:00:00	0.032933	8581.8	439.98	1.8194	-0.10786	0.010647	-37.034	0
2017	3	18	06:00:00	0.062597	148450	484.45	1.8262	-0.209	0.025553	-36.728	0
2017	3	18	07:00:00	0.13602	374520	558.76	2.1351	-0.46641	0.070925	-36.446	0
2017	3	18	08:00:00	0.14303	334900	560.06	2.18	-0.4097	0.07492	-36.187	0
2017	3	18	09:00:00	0.15324	309490	558.39	1.756	-0.37008	0.079793	-35.947	0
2017	3	18	10:00:00	0.16378	301990	558.25	1.6	-0.37456	0.085241	-35.724	0
2017	3	18	11:00:00	0.17795	299130	558.99	1.5866	-0.40027	0.092861	-35.507	0
2017	3	18	12:00:00	0.20556	280040	558.74	1.7041	-0.4045	0.10717	-35.304	0
2017	3	18	13:00:00	0.26547	232480	556.49	2.0671	-0.37491	0.13725	-35.109	0
2017	3	18	14:00:00	0.36665	180900	553.59	2.5782	-0.29932	0.18757	-34.978	0
2017	3	18	15:00:00	0.49675	143510	550.64	2.9078	-0.18177	0.25138	-34.942	0
2017	3	18	16:00:00	0.60542	122900	547.21	3.1037	-0.0012996	0.30262	-34.925	0
2017	3	18	17:00:00	0.65515	113630	544.1	3.2118	0.23496	0.32388	-34.91	0
2017	3	18	18:00:00	0.67091	105990	541.15	3.2571	0.44885	0.32812	-34.898	0
2017	3	18	19:00:00	0.6712	97017	538.73	3.2651	0.60701	0.32534	-34.886	0
2017	3	18	20:00:00	0.65282	89441	536.8	3.2553	0.71848	0.31418	-34.876	0
2017	3	18	21:00:00	0.62336	84243	535.01	3.2171	0.79618	0.29801	-34.868	0
2017	3	18	22:00:00	0.59259	80553	533.01	3.1241	0.84594	0.28119	-34.863	0
2017	3	18	23:00:00	0.56246	77872	530.54	2.9604	0.87178	0.26444	-34.86	0
2017	3	19	00:00:00	0.54402	76500	527.97	2.7195	0.89062	0.25327	-34.859	0
2017	3	19	01:00:00	0.55045	76802	526.71	2.4413	0.93273	0.25503	-34.86	0
2017	3	19	02:00:00	0.60109	79864	528.92	2.1814	1.054	0.28109	-34.862	0
2017	3	19	03:00:00	0.69985	85126	533.98	1.942	1.2538	0.33343	-34.865	0
2017	3	19	04:00:00	0.8017	88250	537.13	1.718	1.3955	0.38627	-34.869	0
2017	3	19	05:00:00	0.88733	89661	537.02	1.5118	1.4021	0.42734	-34.874	0
2017	3	19	06:00:00	0.91941	91076	535.25	1.3195	1.3509	0.43988	-34.879	0
2017	3	19	07:00:00	0.93292	93562	532.8	1.1308	1.26	0.44228	-34.884	0
2017	3	19	08:00:00	0.9383	96564	530.79	0.92943	1.1937	0.44147	-34.888	0
2017	3	19	09:00:00	0.94008	99174	529.01	0.67525	1.1598	0.43934	-34.894	0
2017	3	19	10:00:00	0.93751	102080	527.34	0.33376	1.1468	0.43539	-34.9	0
2017	3	19	11:00:00	0.92979	105280	525.65	-0.1442	1.1408	0.42904	-34.906	0
2017	3	19	12:00:00	0.91294	107850	523.76	-0.8086	1.143	0.41827	-34.911	0
2017	3	19	13:00:00	0.88102	110550	521.58	-1.5244	1.15	0.40031	-34.915	0
2017	3	19	14:00:00	0.82996	114050	518.94	-2.1146	1.153	0.37335	-34.919	0
2017	3	19	15:00:00	0.7632	119050	516.03	-2.5154	1.1534	0.33951	-34.924	0
2017	3	19	16:00:00	0.68841	126530	513.14	-2.7562	1.1539	0.30284	-34.934	0
2017	3	19	17:00:00	0.61344	136410	510.32	-2.8813	1.1505	0.26688	-34.95	0
2017	3	19	18:00:00	0.54548	147600	507.49	-2.9315	1.1429	0.23466	-34.973	0
2017	3	19	19:00:00	0.48597	159620	504.69	-2.9382	1.134	0.20672	-34.998	0
2017	3	19	20:00:00	0.43727	172010	501.92	-2.9249	1.1233	0.18401	-35.025	0
2017	3	19	21:00:00	0.39677	185160	499.35	-2.8622	1.1125	0.16528	-35.05	0
2017	3	19	22:00:00	0.36244	199760	496.99	-2.7001	1.1041	0.14955	-35.069	0
2017	3	19	23:00:00	0.33452	215930	495.04	-2.37	1.1014	0.13693	-35.072	0
2017	3	20	00:00:00	0.3129	233430	493.59	-1.8231	1.1046	0.12732	-35.063	0
2017	3	20	01:00:00	0.29651	251080	492.39	-1.2122	1.1067	0.12006	-35.052	0
2017	3	20	02:00:00	0.28319	267990	491.08	-0.70187	1.1013	0.11406	-35.041	0
2017	3	20	03:00:00	0.27073	284010	489.3	-0.31185	1.0838	0.10825	-35.03	0
2017	3	20	04:00:00	0.25922	299170	486.97	-0.027818	1.0511	0.10267	-35.012	0
2017	3	20	05:00:00	0.2496	313480	484.31	0.16803	1.0059	0.097782	-34.984	0
2017	3	20	06:00:00	0.24191	326220	481.56	0.29455	0.95704	0.093692	-34.949	0
2017	3	20	07:00:00	0.23595	336840	478.88	0.36959	0.91261	0.090367	-34.91	0
2017	3	20	08:00:00	0.23015	344500	475.85	0.40805	0.86718	0.087036	-34.869	0
2017	3	20	09:00:00	0.22894	351110	474.05	0.42345	0.84146	0.085917	-34.828	0
2017	3	20	10:00:00	0.25521	375050	480.92	0.42623	0.91434	0.098643	-34.786	0
2017	3	20	11:00:00	0.33255	426040	500.34	0.41742	1.1496	0.13931	-34.745	0
2017	3	20	12:00:00	0.36128	446060	504.31	0.37122	1.1723	0.15345	-34.707	0
2017	3	20	13:00:00	0.35814	452060	501.23	0.26515	1.0951	0.15026	-34.672	0
2017	3	20	14:00:00	0.36085	464020	499.18	0.095374	0.99516	0.15016	-34.641	0
2017	3	20	15:00:00	0.37979	484960	500.05	-0.12921	0.86298	0.15862	-34.612	0
2017	3	20	16:00:00	0.42456	509320	504.69	-0.30958	0.72282	0.18063	-34.587	0
2017	3	20	17:00:00	0.47283	510730	507.93	-0.4006	0.65322	0.20372	-34.563	0
2017	3	20	18:00:00	0.4997	507310	508.13	-0.44196	0.64835	0.21547	-34.541	0
2017	3	20	19:00:00	0.4989	506550	506.63	-0.47673	0.72527	0.21386	-34.517	0
2017	3	20	20:00:00	0.4771	511420	504	-0.5202	0.85341	0.20242	-34.49	0
2017	3	20	21:00:00	0.43252	549490	501.07	-0.53455	0.89167	0.1814	-34.458	0
2017	3	20	22:00:00	0.36972	625770	497.82	-0.48004	0.88584	0.15307	-34.425	0
2017	3	20	23:00:00	0.32647	688590	494.41	-0.20988	0.86155	0.1333	-34.406	0
2017	3	21	00:00:00	0.30841	712020	491.06	0.33047	0.82399	0.12421	-34.406	0
2017	3	21	01:00:00	0.30367	706700	487.7	0.8443	0.7859	0.12062	-34.402	0
2017	3	21	02:00:00	0.31483	661800	483.3	1.0504	0.73053	0.12277	-34.314	0
2017	3	21	03:00:00	0.37447	513490	475.19	0.81552	0.63655	0.14119	-33.956	0
2017	3	21	04:00:00	0.3917	449060	468.5	-0.084322	0.6164	0.14357	-33.64	0
2017	3	21	05:00:00	0.41121	422230	467.15	-0.32535	0.68893	0.14987	-33.343	0
2017	3	21	06:00:00	0.40719	438710	469.85	0.14266	0.90734	0.15011	-33.053	0
2017	3	21	07:00:00	0.33984	555230	471.74	0.67557	0.88881	0.12629	-32.763	0
2017	3	21	08:00:00	0.38137	541870	485.87	-1.2726	0.13015	0.15057	-32.467	0
2017	3	21	09:00:00	0.12599	50724	613.56	-0.51322	0.050492	0.07914	-32.145	0
2017	3	21	10:00:00	0.09556	34980	615.66	1.4052	0.1836	0.060493	-31.819	0
2017	3	21	11:00:00	0.072893	30083	614.71	1.9153	0.20179	0.046001	-31.496	0
2017	3	21	12:00:00	0.065546	27831	612.52	1.8701	0.18951	0.04107	-31.203	0
2017	3	21	13:00:00	0.065583	27361	609.54	1.3571	0.16885	0.040692	-30.929	0
2017	3	21	14:00:00	0.07554	27807	609.1	0.58058	0.15076	0.046803	-30.674	0
2017	3	21	15:00:00	0.096349	30187	611.62	-0.070992	0.15258	0.060209	-30.447	0
2017	3	21	16:00:00	0.10985	33145	612.91	-0.3274	0.15359	0.068919	-30.371	0
2017	3	21	17:00:00	0.11247	34563	612.68	-0.39893	0.1594	0.070504	-30.344	0
2017	3	21	18:00:00	0.1096	34849	611.62	-0.40888	0.17464	0.068468	-30.321	0
2017	3	21	19:00:00	0.098427	34397	609.17	-0.37674	0.18846	0.061005	-30.299	0
2017	3	21	20:00:00	0.085958	33705	606.43	-0.31274	0.2014	0.052801	-30.278	0
2017	3	21	21:00:00	0.078145	33343	604.24	-0.28659	0.20969	0.04765	-30.257	0
2017	3	21	22:00:00	0.07635	33370	602.93	-0.28804	0.21866	0.046351	-30.236	0
2017	3	21	23:00:00	0.078382	34004	602.87	-0.35308	0.23298	0.047575	-30.215	0
2017	3	22	00:00:00	0.085895	35385	603.8	-0.55559	0.24675	0.052297	-30.193	0
2017	3	22	01:00:00	0.095586	37218	604.08	-0.68116	0.25052	0.05825	-30.171	0
2017	3	22	02:00:00	0.098171	37883	603.41	-0.70387	0.25322	0.059693	-30.152	0
2017	3	22	03:00:00	0.096134	37737	601.9	-0.65495	0.2527	0.058163	-30.134	0
2017	3	22	04:00:00	0.088689	36903	599.49	-0.40815	0.25224	0.053233	-30.12	0
2017	3	22	05:00:00	0.079028	35867	597.59	0.18477	0.26181	0.047135	-30.106	0
2017	3	22	06:00:00	0.070179	34967	595.96	1.1146	0.27557	0.041629	-30.094	0
2017	3	22	07:00:00	0.063441	34398	594.55	1.873	0.2875	0.037454	-30.082	0
2017	3	22	08:00:00	0.05901	34119	593.31	2.3822	0.2971	0.034692	-30.07	0
2017	3	22	09:00:00	0.056656	33899	592.19	2.6913	0.30436	0.033182	-30.055	0
2017	3	22	10:00:00	0.05555	33620	591.12	2.8664	0.30981	0.032416	-30.039	0
2017	3	22	11:00:00	0.055005	33303	590.02	2.9503	0.31357	0.031979	-30.021	0
2017	3	22	12:00:00	0.05483	32893	588.8	2.9791	0.31509	0.031745	-30.004	0
2017	3	22	13:00:00	0.054694	32487	587.5	2.9801	0.31434	0.031527	-29.986	0
2017	3	22	14:00:00	0.054253	31904	586.05	2.9702	0.31153	0.031119	-29.97	0
2017	3	22	15:00:00	0.053692	31100	584.55	2.94	0.30642	0.030639	-29.955	0
2017	3	22	16:00:00	0.053278	30270	583.14	2.8706	0.29888	0.030256	-29.94	0
2017	3	22	17:00:00	0.053039	29488	581.9	2.7476	0.28783	0.029993	-29.924	0
2017	3	22	18:00:00	0.052901	28675	580.77	2.556	0.27239	0.029799	-29.908	0
2017	3	22	19:00:00	0.052919	27717	579.67	2.2825	0.2537	0.029696	-29.892	0
2017	3	22	20:00:00	0.053143	27088	578.6	1.9172	0.23388	0.029711	-29.876	0
2017	3	22	21:00:00	0.053908	26691	577.8	1.5562	0.22198	0.030055	-29.86	0
2017	3	22	22:00:00	0.055704	26744	577.49	1.2559	0.21899	0.031024	-29.845	0
2017	3	22	23:00:00	0.059111	27296	577.7	1.0153	0.22211	0.032946	-29.831	0
2017	3	23	00:00:00	0.064078	28171	578.25	0.82439	0.23097	0.035783	-29.817	0
2017	3	23	01:00:00	0.066926	28894	578.33	0.68638	0.24081	0.037382	-29.804	0
2017	3	23	02:00:00	0.067177	29106	577.67	0.59736	0.24496	0.037437	-29.791	0
2017	3	23	03:00:00	0.065959	29059	576.47	0.54969	0.24417	0.036607	-29.779	0
2017	3	23	04:00:00	0.063582	28869	574.9	0.53045	0.2406	0.035096	-29.767	0
2017	3	23	05:00:00	0.060885	28572	573.31	0.52563	0.23745	0.033422	-29.755	0
2017	3	23	06:00:00	0.058494	28230	571.79	0.53212	0.23565	0.031939	-29.744	0
2017	3	23	07:00:00	0.056398	27866	570.31	0.5655	0.23474	0.030635	-29.734	0
2017	3	23	08:00:00	0.054399	27481	568.86	0.65086	0.23489	0.029399	-29.726	0
2017	3	23	09:00:00	0.052286	27072	567.41	0.81722	0.23616	0.028114	-29.717	0
2017	3	23	10:00:00	0.050056	26510	565.89	1.1056	0.23848	0.026771	-29.707	0
2017	3	23	11:00:00	0.048092	25516	564.28	1.555	0.24202	0.025574	-29.696	0
2017	3	23	12:00:00	0.046712	24274	562.59	2.0469	0.24553	0.024691	-29.68	0
2017	3	23	13:00:00	0.045876	23296	560.83	2.4099	0.24726	0.024098	-29.658	0
2017	3	23	14:00:00	0.045382	22721	559.04	2.622	0.24709	0.023687	-29.634	0
2017	3	23	15:00:00	0.045135	22397	557.21	2.7171	0.24571	0.023404	-29.61	0
2017	3	23	16:00:00	0.045419	22018	555.34	2.7404	0.24323	0.023392	-29.586	0
2017	3	23	17:00:00	0.04654	21602	553.43	2.7296	0.23889	0.023805	-29.561	0
2017	3	23	18:00:00	0.047822	21616	551.43	2.6723	0.23138	0.024285	-29.535	0
2017	3	23	19:00:00	0.048721	21993	549.37	2.5413	0.22163	0.024556	-29.507	0
2017	3	23	20:00:00	0.049657	22453	547.36	2.4044	0.21448	0.024845	-29.477	0
2017	3	23	21:00:00	0.051283	23268	546.2	2.3114	0.21091	0.02555	-29.446	0
2017	3	23	22:00:00	0.053396	24745	546.36	2.2588	0.21095	0.026619	-29.413	0
2017	3	23	23:00:00	0.054925	26313	549.2	2.2396	0.21597	0.027668	-29.38	0
2017	3	24	00:00:00	0.04853	26439	556.04	2.2452	0.1938	0.025047	-29.345	0
2017	3	24	01:00:00	0.03888	24560	561.4	2.325	0.15439	0.020458	-29.308	0
2017	3	24	02:00:00	0.035161	24610	562.49	2.4726	0.13794	0.018579	-29.272	0
2017	3	24	03:00:00	0.034212	24970	561.51	2.5717	0.13298	0.018014	-29.234	0
2017	3	24	04:00:00	0.035565	26455	560.1	2.6078	0.13518	0.018633	-29.197	0
2017	3	24	05:00:00	0.038916	27779	559.6	2.6037	0.14276	0.020352	-29.159	0
2017	3	24	06:00:00	0.043509	29504	559.62	2.5552	0.14686	0.022756	-29.121	0
2017	3	24	07:00:00	0.05069	31360	559.77	2.3612	0.14465	0.026526	-29.083	0
2017	3	24	08:00:00	0.060745	33366	559.66	1.8591	0.12842	0.031772	-29.045	0
2017	3	24	09:00:00	0.074951	34692	559.21	0.91023	0.080429	0.039138	-29.007	0
2017	3	24	10:00:00	0.090011	34681	558.75	-0.19171	0.015967	0.046929	-28.97	0
2017	3	24	11:00:00	0.10118	34467	558.31	-0.89499	-0.019557	0.052667	-28.936	0
2017	3	24	12:00:00	0.10894	35001	557.62	-1.1923	-0.027499	0.056568	-28.909	0
2017	3	24	13:00:00	0.11338	36050	556.49	-1.2659	-0.017762	0.058635	-28.89	0
2017	3	24	14:00:00	0.11432	36583	555.27	-1.2251	0.025444	0.058863	-28.873	0
2017	3	24	15:00:00	0.1092	36074	553.85	-0.99005	0.096953	0.055949	-28.857	0
2017	3	24	16:00:00	0.098881	34548	552.07	-0.39645	0.15848	0.05034	-28.84	0
2017	3	24	17:00:00	0.089353	32831	550.28	0.48172	0.19507	0.045192	-28.821	0
2017	3	24	18:00:00	0.083134	31576	548.51	1.3057	0.21427	0.041774	-28.801	0
2017	3	24	19:00:00	0.078976	30705	546.73	1.9097	0.22289	0.039427	-28.78	0
2017	3	24	20:00:00	0.07614	29990	545.11	2.3336	0.22522	0.037786	-28.76	0
2017	3	24	21:00:00	0.074581	29405	543.63	2.619	0.22438	0.03681	-28.74	0
2017	3	24	22:00:00	0.074002	29086	542.28	2.7937	0.22092	0.036343	-28.721	0
2017	3	24	23:00:00	0.073998	28888	541.19	2.8822	0.21677	0.036194	-28.702	0
2017	3	25	00:00:00	0.074275	28730	540.31	2.9118	0.2146	0.036212	-28.685	0
2017	3	25	01:00:00	0.074999	28644	539.57	2.911	0.21424	0.036464	-28.668	0
2017	3	25	02:00:00	0.076621	28649	539.02	2.882	0.21612	0.037177	-28.651	0
2017	3	25	03:00:00	0.07923	28825	538.8	2.7837	0.22147	0.038412	-28.634	0
2017	3	25	04:00:00	0.082643	29197	538.88	2.549	0.23027	0.040079	-28.616	0
2017	3	25	05:00:00	0.087674	29836	539.5	2.0849	0.24542	0.042619	-28.598	0
2017	3	25	06:00:00	0.094358	30664	540.5	1.3407	0.26211	0.046038	-28.579	0
[truncated: 1,625 more rows]
